# Supplementary material for: Life Identification Numbers: A strain nomenclature approach to aid epidemiological surveillance of bacterial pathogens
Source: PLoS Biol. 2026 Jun 4;24(6):e3003781. doi: 10.1371/journal.pbio.3003781 (PMC13235900; doi:10.1371/journal.pbio.3003781)
Supplement: S1 Table — (XLSX) [file pbio.3003781.s002.xlsx]

## Sheet: Feuil1
Table S1. Polyphyletic MLST sequence types
ST (MLST)	Prefix3	Nickname
12	0_0_108	SL12
12	0_0_955	SL11304
14	0_0_1	SL14
14	0_0_681	SL10619
15	0_0_0	SL15
15	0_0_1	SL14
22	0_0_22	SL17
22	0_0_23	SL22
23	0_0_115	SL218
23	0_0_429	SL23
25	0_0_388	SL25
25	0_0_389	SL3804
29	0_0_1040	SL11220
29	0_0_137	SL29
34	0_0_13	SL34
34	0_0_440	SL10022
36	0_0_28	SL36
36	0_0_29	SL268
42	0_0_1267	SL11585
42	0_0_87	SL383
70	0_0_211	SL70
70	0_0_567	SL10243
91	0_0_439	SL91
91	0_0_442	SL10031
109	0_0_1342	SL11594
109	0_0_527	SL10241
138	2_1_15	SL138
138	2_1_16	SL10018
144	2_0_10	SL144
144	2_0_52	SL10199
161	0_0_1344	SL11461
161	0_0_348	SL1017
163	0_0_158	SL45
163	0_0_42	SL3010
170	0_0_137	SL29
170	0_0_595	SL10257
208	1_0_26	SL363
208	1_0_27	SL208
208	1_0_309	SL10910
225	0_0_141	SL10015
225	0_0_500	SL10359
234	0_0_366	SL234
234	0_0_367	SL10019
245	0_0_1280	SL11602
245	0_0_766	SL10386
248	0_0_1094	SL11202
248	0_0_1265	SL11550
252	0_0_1252	SL11462
252	0_0_94	SL252
285	1_0_104	SL285
285	1_0_14	SL357
285	1_0_486	SL11402
292	0_0_1187	SL11200
292	0_0_250	SL292
292	0_0_26	SL10004
298	0_0_29	SL268
298	0_0_31	SL298
300	0_0_1262	SL11460
300	0_0_254	SL967
327	0_0_131	SL35
327	0_0_98	SL13
337	0_0_2	SL337
337	0_0_276	SL10010
347	1_0_1	SL919
347	1_0_121	SL10012
347	1_0_149	SL10055
347	1_0_29	SL10007
347	1_0_382	SL11009
347	1_0_45	SL347
347	1_0_487	SL11403
347	1_0_51	SL10017
355	1_0_43	SL355
355	1_0_44	SL1434
359	0_0_1251	SL11571
359	0_0_91	SL359
360	1_0_24	SL695
360	1_0_31	SL1875
412	0_0_463	SL10083
412	0_0_57	SL412
416	0_0_10	SL10009
416	0_0_9	SL416
463	0_0_1360	SL11628
463	0_0_263	SL463
485	0_0_1215	SL11569
485	0_0_157	SL485
485	0_0_158	SL45
485	0_0_227	SL1626
501	0_0_1025	SL10897
501	0_0_256	SL507
515	0_0_362	SL515
515	0_0_654	SL10393
515	0_0_785	SL10533
515	0_0_961	SL11035
560	0_0_23	SL22
560	0_0_24	SL560
560	0_0_470	SL10163
587	0_0_368	SL587
587	0_0_802	SL10392
596	1_0_16	SL1524
596	1_0_291	SL10846
596	1_0_41	SL596
659	0_0_153	SL10013
659	0_0_154	SL10016
659	0_0_155	SL659
662	1_0_26	SL363
662	1_0_27	SL208
667	0_0_1314	SL11483
667	0_0_1441	#N/A
685	0_0_1250	SL11435
685	0_0_764	SL10623
692	0_0_221	SL111
692	0_0_348	SL1017
712	1_0_251	SL10629
712	1_0_51	SL10017
750	0_0_87	SL383
750	0_0_90	SL750
776	0_0_1305	SL11506
776	0_0_184	SL38
776	0_0_989	SL11049
815	0_0_1238	SL11431
815	0_0_1390	SL11444
815	0_0_29	SL268
857	0_0_328	SL251
857	0_0_329	SL857
883	0_0_50	SL883
883	0_0_711	SL10583
919	1_0_0	SL10005
919	1_0_1	SL919
967	0_0_1261	SL11489
967	0_0_254	SL967
993	0_0_1011	SL11308
993	0_0_696	SL10492
999	0_0_217	SL999
999	0_0_240	SL1785
1026	0_0_1364	SL11455
1026	0_0_326	SL1877
1074	0_0_1240	SL11434
1074	0_0_29	SL268
1074	0_0_969	SL11029
1148	1_0_3	SL1148
1148	1_0_364	SL11016
1148	1_0_448	SL10896
1180	0_0_1227	SL11632
1180	0_0_236	SL1180
1189	0_0_245	SL1189
1189	0_0_247	SL3824
1189	0_0_531	SL10178
1189	0_0_532	SL10096
1248	0_0_361	SL3629
1248	0_0_520	SL10239
1310	0_0_32	SL113
1310	0_0_33	SL1518
1373	0_0_248	SL1373
1373	0_0_688	SL10397
1380	0_0_1213	SL11511
1380	0_0_34	SL1380
1401	0_0_12	SL1401
1401	0_0_42	SL3010
1401	0_0_494	SL10157
1419	0_0_186	SL1419
1419	0_0_912	SL10843
1426	0_0_459	SL10076
1426	0_0_646	SL10215
1536	0_0_102	SL186
1536	0_0_103	SL1536
1540	0_0_1284	SL11439
1540	0_0_177	SL3598
1574	0_0_63	SL1574
1574	0_0_65	SL3828
1574	0_0_695	SL10543
1583	0_0_146	SL1583
1583	0_0_505	SL10296
1655	0_0_1220	SL11464
1655	0_0_207	SL3014
1658	0_0_58	SL10006
1658	0_0_59	SL10000
1658	0_0_60	SL1658
1681	2_0_4	SL10002
1681	2_0_5	SL1681
1823	0_0_96	SL1823
1823	0_0_99	SL460
1836	0_0_184	SL38
1836	0_0_768	SL10518
1899	1_0_137	SL10034
1899	1_0_228	SL10427
1920	0_0_511	SL10106
1920	0_0_728	SL10485
1967	0_0_13	SL34
1967	0_0_14	SL1967
1978	0_0_226	SL427
1978	0_0_749	SL10396
2045	2_1_29	SL2045
2045	2_1_72	SL10149
2355	2_1_150	SL10847
2355	2_1_7	SL2355
2421	2_0_132	SL10834
2421	2_0_62	SL10112
2451	0_0_574	SL10140
2451	0_0_97	SL2451
2458	0_0_1286	SL11496
2458	0_0_495	SL10119
2557	0_0_1111	SL10945
2557	0_0_175	SL2557
2715	0_0_759	SL10541
2715	0_0_857	SL10405
2800	0_0_1234	SL11430
2800	0_0_42	SL3010
2994	1_0_142	SL10048
2994	1_0_165	SL10252
3009	3_0_2	SL3009
3009	3_0_8	SL10003
3068	0_0_464	SL10079
3068	0_0_528	SL10271
3068	0_0_703	SL10438
3195	1_0_296	SL10835
3195	1_0_297	SL10840
3278	0_0_1379	SL11427
3278	0_0_413	SL1229
3296	1_0_454	SL11018
3296	1_0_455	SL11004
3311	0_0_158	SL45
3311	0_0_306	SL3647
3526	1_0_129	SL3526
3526	1_0_9	SL10020
3537	2_0_112	SL10816
3537	2_0_16	SL3537
3558	1_0_235	SL10604
3558	1_0_89	SL3558
3692	0_0_187	SL3692
3692	0_0_706	SL10567
3827	0_0_1302	SL11543
3827	0_0_224	SL3827
4035	1_0_287	SL10851
4035	1_0_332	SL11050
4232	0_0_483	SL10285
4232	0_0_951	SL11086
4239	0_0_1121	SL11151
4239	0_0_1454	#N/A
4283	0_0_1069	SL11152
4283	0_0_212	SL2958
4386	0_0_1176	SL11172
4386	0_0_1436	SL11492
4566	0_0_283	SL1213
4566	0_0_878	SL10622
4768	2_0_135	SL11328
4768	2_0_76	SL10410
4784	0_0_1330	SL11648
4784	0_0_698	SL10456
5133	0_0_109	SL37
5133	0_0_678	SL10563
6141	1_0_0	SL10005
6141	1_0_201	SL10260
