# Supplementary material for: Life Identification Numbers: A strain nomenclature approach to aid epidemiological surveillance of bacterial pathogens
Source: PLoS Biol. 2026 Jun 4;24(6):e3003781. doi: 10.1371/journal.pbio.3003781 (PMC13235900; doi:10.1371/journal.pbio.3003781)
Supplement: S2 Table — (XLSX) [file pbio.3003781.s003.xlsx]

## Sheet: Feuil5
Table S2. Dataset used for the phylogenetic analysis and the detection of polyphyletic STs (defined as being distributed in more than one group of prefix size 3, i.e., sublineages)
BIGSdb ID	scgST (scgMLST629_S)	LINcode	ST (MLST)	Prefix3	Polyphyletic ST	Nb_STs	Prefix4	Prefix5
47145	451	0_0_105_14_0_0_0_0_0_0	11	0_0_105	0	87	0_0_105_14	0_0_105_14_0
47434	743	0_0_105_13_0_0_0_0_0_0	11	0_0_105	0	87	0_0_105_13	0_0_105_13_0
47462	770	0_0_105_0_0_0_0_0_0_0	11	0_0_105	0	87	0_0_105_0	0_0_105_0_0
50947	3581	0_0_105_11_1_0_0_0_0_0	11	0_0_105	0	87	0_0_105_11	0_0_105_11_1
4593	13233	0_0_108_9_0_0_0_0_0_0	12	0_0_108	1	24	0_0_108_9	0_0_108_9_0
24714	17867	0_0_955_0_1_0_0_0_0_0	12	0_0_955	1	24	0_0_955_0	0_0_955_0_1
25580	18654	0_0_108_10_0_0_0_0_0_0	12	0_0_108	1	24	0_0_108_10	0_0_108_10_0
31320	23317	0_0_108_2_1_0_0_0_0_0	12	0_0_108	1	24	0_0_108_2	0_0_108_2_1
32625	24344;29082;29207	0_0_108_8_0_1_0_0_0_0	12	0_0_108	1	24	0_0_108_8	0_0_108_8_0
35896	26576	0_0_108_8_1_0_0_0_0_0	12	0_0_108	1	24	0_0_108_8	0_0_108_8_1
37034	27381	0_0_108_1_3_0_0_0_0_0	12	0_0_108	1	24	0_0_108_1	0_0_108_1_3
37998	28099	0_0_108_11_0_0_0_0_0_0	12	0_0_108	1	24	0_0_108_11	0_0_108_11_0
48010	1190	0_0_108_3_0_0_0_0_0_0	12	0_0_108	1	24	0_0_108_3	0_0_108_3_0
49982	2733	0_0_108_3_1_0_0_0_0_0	12	0_0_108	1	24	0_0_108_3	0_0_108_3_1
52483	4734	0_0_108_2_0_0_0_0_0_0	12	0_0_108	1	24	0_0_108_2	0_0_108_2_0
46916	213	0_0_98_3_0_0_0_0_0_0	13	0_0_98	0	43	0_0_98_3	0_0_98_3_0
49877	2639	0_0_98_0_0_0_0_0_0_0	13	0_0_98	0	43	0_0_98_0	0_0_98_0_0
50117	2848	0_0_98_1_0_0_0_0_0_0	13	0_0_98	0	43	0_0_98_1	0_0_98_1_0
14737	12293	0_0_1_4_1_0_0_0_0_0	14	0_0_1	1	114	0_0_1_4	0_0_1_4_1
20866	7508	0_0_1_4_0_0_0_0_0_0	14	0_0_1	1	114	0_0_1_4	0_0_1_4_0
24330	17563	0_0_681_1_0_0_0_0_0_0	14	0_0_681	1	114	0_0_681_1	0_0_681_1_0
31298	23295	0_0_1_1_99_0_0_0_0_0	14	0_0_1	1	114	0_0_1_1	0_0_1_1_99
32402	24181	0_0_1_4_3_0_0_0_0_0	14	0_0_1	1	114	0_0_1_4	0_0_1_4_3
41467	30457	0_0_1_4_4_0_0_0_0_0	14	0_0_1	1	114	0_0_1_4	0_0_1_4_4
45737	33763	0_0_1_1_98_0_0_0_0_0	14	0_0_1	1	114	0_0_1_1	0_0_1_1_98
50050	2794;8860	0_0_1_0_9_0_0_0_0_0	14	0_0_1	1	114	0_0_1_0	0_0_1_0_9
50963	3593	0_0_1_1_1_0_0_0_0_0	14	0_0_1	1	114	0_0_1_1	0_0_1_1_1
53662	1013	0_0_1_2_0_0_0_0_0_0	14	0_0_1	1	114	0_0_1_2	0_0_1_2_0
3140	13017	0_0_1_6_0_0_0_0_0_0	15	0_0_1	1	77	0_0_1_6	0_0_1_6_0
4872	13296	0_0_1_7_0_0_0_0_0_0	15	0_0_1	1	77	0_0_1_7	0_0_1_7_0
5036	13383	0_0_0_0_8_0_0_0_0_0	15	0_0_0	1	77	0_0_0_0	0_0_0_0_8
6114	3483	0_0_0_0_9_0_0_0_0_0	15	0_0_0	1	77	0_0_0_0	0_0_0_0_9
26409	19169	0_0_0_10_0_0_0_0_0_0	15	0_0_0	1	77	0_0_0_10	0_0_0_10_0
27279	19848	0_0_0_11_0_0_0_0_0_0	15	0_0_0	1	77	0_0_0_11	0_0_0_11_0
29427	21546	0_0_1_7_1_0_0_0_0_0	15	0_0_1	1	77	0_0_1_7	0_0_1_7_1
31290	23287	0_0_0_0_75_0_0_0_0_0	15	0_0_0	1	77	0_0_0_0	0_0_0_0_75
32208	24012	0_0_0_12_0_0_0_0_0_0	15	0_0_0	1	77	0_0_0_12	0_0_0_12_0
32471	24230	0_0_0_0_78_0_0_0_0_0	15	0_0_0	1	77	0_0_0_0	0_0_0_0_78
36876	27260	0_0_0_11_1_0_0_0_0_0	15	0_0_0	1	77	0_0_0_11	0_0_0_11_1
42343	31095	0_0_0_0_74_0_0_0_0_0	15	0_0_0	1	77	0_0_0_0	0_0_0_0_74
51438	3984	0_0_0_3_0_0_0_0_0_0	15	0_0_0	1	77	0_0_0_3	0_0_0_3_0
51816	4260	0_0_0_2_0_0_0_0_0_0	15	0_0_0	1	77	0_0_0_2	0_0_0_2_0
53600	553	0_0_0_1_0_0_0_0_0_0	15	0_0_0	1	77	0_0_0_1	0_0_0_1_0
54418	34444	0_0_0_10_1_0_0_0_0_0	15	0_0_0	1	77	0_0_0_10	0_0_0_10_1
54882	34627	0_0_0_0_80_0_0_0_0_0	15	0_0_0	1	77	0_0_0_0	0_0_0_0_80
1755	4647	0_0_22_12_0_0_0_0_0_0	17	0_0_22	0	214	0_0_22_12	0_0_22_12_0
49276	2200	0_0_22_10_0_0_0_0_0_0	17	0_0_22	0	214	0_0_22_10	0_0_22_10_0
52302	4627	0_0_22_13_0_0_0_0_0_0	17	0_0_22	0	214	0_0_22_13	0_0_22_13_0
48732	1790	0_0_22_1_0_0_0_0_0_0	20	0_0_22	0	208	0_0_22_1	0_0_22_1_0
48741	1798	0_0_22_0_0_0_0_0_0_0	20	0_0_22	0	208	0_0_22_0	0_0_22_0_0
50079	2824	0_0_22_2_0_0_0_0_0_0	20	0_0_22	0	208	0_0_22_2	0_0_22_2_0
4629	13259	0_0_22_52_6_0_0_0_0_0	22	0_0_22	1	48	0_0_22_52	0_0_22_52_6
6213	13636	0_0_23_1_12_0_0_0_0_0	22	0_0_23	1	48	0_0_23_1	0_0_23_1_12
6711	9942;11255	0_0_23_1_11_0_0_0_0_0	22	0_0_23	1	48	0_0_23_1	0_0_23_1_11
7387	14017	0_0_22_67_1_0_0_0_0_0	22	0_0_22	1	48	0_0_22_67	0_0_22_67_1
11871	10126;10134	0_0_23_1_10_0_0_0_0_0	22	0_0_23	1	48	0_0_23_1	0_0_23_1_10
11910	10140;11425	0_0_23_1_9_0_0_0_0_0	22	0_0_23	1	48	0_0_23_1	0_0_23_1_9
14149	10932	0_0_22_53_0_0_0_0_0_0	22	0_0_22	1	48	0_0_22_53	0_0_22_53_0
14698	12237	0_0_22_52_4_0_0_0_0_0	22	0_0_22	1	48	0_0_22_52	0_0_22_52_4
24101	17351	0_0_23_1_14_0_0_0_0_0	22	0_0_23	1	48	0_0_23_1	0_0_23_1_14
26405	19166	0_0_23_3_1_0_0_0_0_0	22	0_0_23	1	48	0_0_23_3	0_0_23_3_1
27110	19704	0_0_22_67_2_0_0_0_0_0	22	0_0_22	1	48	0_0_22_67	0_0_22_67_2
31239	23236	0_0_23_1_20_0_0_0_0_0	22	0_0_23	1	48	0_0_23_1	0_0_23_1_20
31322	23319	0_0_23_1_16_0_0_0_0_0	22	0_0_23	1	48	0_0_23_1	0_0_23_1_16
32545	24291;29351	0_0_23_1_18_0_0_0_0_0	22	0_0_23	1	48	0_0_23_1	0_0_23_1_18
33753	25094	0_0_22_53_2_0_0_0_0_0	22	0_0_22	1	48	0_0_22_53	0_0_22_53_2
34510	25580	0_0_23_3_2_0_0_0_0_0	22	0_0_23	1	48	0_0_23_3	0_0_23_3_2
34566	25612	0_0_23_1_17_0_0_0_0_0	22	0_0_23	1	48	0_0_23_1	0_0_23_1_17
41399	30398	0_0_23_1_15_0_0_0_0_0	22	0_0_23	1	48	0_0_23_1	0_0_23_1_15
42132	30913	0_0_23_1_19_0_0_0_0_0	22	0_0_23	1	48	0_0_23_1	0_0_23_1_19
48103	1268	0_0_23_1_1_0_0_0_0_0	22	0_0_23	1	48	0_0_23_1	0_0_23_1_1
49548	2398	0_0_23_1_2_0_0_0_0_0	22	0_0_23	1	48	0_0_23_1	0_0_23_1_2
52175	4510	0_0_23_1_0_0_0_0_0_0	22	0_0_23	1	48	0_0_23_1	0_0_23_1_0
55877	34940	0_0_22_52_7_0_0_0_0_0	22	0_0_22	1	48	0_0_22_52	0_0_22_52_7
1636	4004	0_0_429_0_18_0_0_0_0_0	23	0_0_429	1	121	0_0_429_0	0_0_429_0_18
15873	11174;11645	0_0_429_2_0_0_0_0_0_0	23	0_0_429	1	121	0_0_429_2	0_0_429_2_0
24962	18084	0_0_429_0_101_0_0_0_0_0	23	0_0_429	1	121	0_0_429_0	0_0_429_0_101
24990	18111	0_0_429_0_107_0_0_0_0_0	23	0_0_429	1	121	0_0_429_0	0_0_429_0_107
25132	18248	0_0_429_0_100_0_0_0_0_0	23	0_0_429	1	121	0_0_429_0	0_0_429_0_100
26609	19282	0_0_429_0_106_0_0_0_0_0	23	0_0_429	1	121	0_0_429_0	0_0_429_0_106
27785	20273	0_0_429_0_102_0_0_0_0_0	23	0_0_429	1	121	0_0_429_0	0_0_429_0_102
28696	20945	0_0_429_0_109_0_0_0_0_0	23	0_0_429	1	121	0_0_429_0	0_0_429_0_109
33645	25010	0_0_429_0_104_0_0_0_0_0	23	0_0_429	1	121	0_0_429_0	0_0_429_0_104
34668	25675	0_0_429_0_99_0_0_0_0_0	23	0_0_429	1	121	0_0_429_0	0_0_429_0_99
41511	30496	0_0_429_0_98_0_0_0_0_0	23	0_0_429	1	121	0_0_429_0	0_0_429_0_98
41515	30500	0_0_429_0_108_0_0_0_0_0	23	0_0_429	1	121	0_0_429_0	0_0_429_0_108
42151	30932	0_0_429_0_97_0_0_0_0_0	23	0_0_429	1	121	0_0_429_0	0_0_429_0_97
43248	31860	0_0_429_0_105_0_0_0_0_0	23	0_0_429	1	121	0_0_429_0	0_0_429_0_105
43468	32034	0_0_115_0_0_0_0_0_0_0	23	0_0_115	1	121	0_0_115_0	0_0_115_0_0
47020	337	0_0_429_0_1_0_0_0_0_0	23	0_0_429	1	121	0_0_429_0	0_0_429_0_1
47053	368	0_0_429_0_17_0_0_0_0_0	23	0_0_429	1	121	0_0_429_0	0_0_429_0_17
48335	1451	0_0_429_0_16_0_0_0_0_0	23	0_0_429	1	121	0_0_429_0	0_0_429_0_16
49827	2600	0_0_429_0_14_0_0_0_0_0	23	0_0_429	1	121	0_0_429_0	0_0_429_0_14
51187	3788	0_0_429_0_10_0_0_0_0_0	23	0_0_429	1	121	0_0_429_0	0_0_429_0_10
51335	3896	0_0_429_1_0_0_0_0_0_0	23	0_0_429	1	121	0_0_429_1	0_0_429_1_0
52369	4672	0_0_429_0_0_0_0_0_0_0	23	0_0_429	1	121	0_0_429_0	0_0_429_0_0
1537	9712	0_0_389_0_2_0_0_0_0_0	25	0_0_389	1	43	0_0_389_0	0_0_389_0_2
13848	10735	0_0_388_1_14_0_0_0_0_0	25	0_0_388	1	43	0_0_388_1	0_0_388_1_14
14049	10866	0_0_388_1_16_0_0_0_0_0	25	0_0_388	1	43	0_0_388_1	0_0_388_1_16
19255	6204	0_0_388_1_12_0_0_0_0_0	25	0_0_388	1	43	0_0_388_1	0_0_388_1_12
20874	7515	0_0_388_1_13_0_0_0_0_0	25	0_0_388	1	43	0_0_388_1	0_0_388_1_13
21246	2391	0_0_388_1_7_0_0_0_0_0	25	0_0_388	1	43	0_0_388_1	0_0_388_1_7
24347	17579	0_0_389_0_8_0_0_0_0_0	25	0_0_389	1	43	0_0_389_0	0_0_389_0_8
25157	18273	0_0_389_0_7_0_0_0_0_0	25	0_0_389	1	43	0_0_389_0	0_0_389_0_7
25983	18927	0_0_388_0_5_0_0_0_0_0	25	0_0_388	1	43	0_0_388_0	0_0_388_0_5
47005	323	0_0_388_1_1_0_0_0_0_0	25	0_0_388	1	43	0_0_388_1	0_0_388_1_1
47477	785	0_0_388_1_9_0_0_0_0_0	25	0_0_388	1	43	0_0_388_1	0_0_388_1_9
47569	857	0_0_389_0_1_0_0_0_0_0	25	0_0_389	1	43	0_0_389_0	0_0_389_0_1
48376	1488	0_0_388_0_1_0_0_0_0_0	25	0_0_388	1	43	0_0_388_0	0_0_388_0_1
49861	2625	0_0_388_1_10_0_0_0_0_0	25	0_0_388	1	43	0_0_388_1	0_0_388_1_10
49918	2675	0_0_388_0_2_0_0_0_0_0	25	0_0_388	1	43	0_0_388_0	0_0_388_0_2
51272	3851	0_0_388_1_8_0_0_0_0_0	25	0_0_388	1	43	0_0_388_1	0_0_388_1_8
51549	4095	0_0_388_1_0_0_0_0_0_0	25	0_0_388	1	43	0_0_388_1	0_0_388_1_0
54113	4892	0_0_388_0_3_0_0_0_0_0	25	0_0_388	1	43	0_0_388_0	0_0_388_0_3
54129	4914	0_0_388_1_11_0_0_0_0_0	25	0_0_388	1	43	0_0_388_1	0_0_388_1_11
1724	9719	0_0_137_12_0_0_0_0_0_0	29	0_0_137	1	102	0_0_137_12	0_0_137_12_0
6502	13811	0_0_137_12_9_0_0_0_0_0	29	0_0_137	1	102	0_0_137_12	0_0_137_12_9
6700	9933	0_0_137_1_10_0_0_0_0_0	29	0_0_137	1	102	0_0_137_1	0_0_137_1_10
13576	10577	0_0_137_1_9_0_0_0_0_0	29	0_0_137	1	102	0_0_137_1	0_0_137_1_9
13910	10790	0_0_137_18_0_0_0_0_0_0	29	0_0_137	1	102	0_0_137_18	0_0_137_18_0
19471	6383	0_0_137_6_3_0_0_0_0_0	29	0_0_137	1	102	0_0_137_6	0_0_137_6_3
20936	7558	0_0_137_12_7_0_0_0_0_0	29	0_0_137	1	102	0_0_137_12	0_0_137_12_7
21478	7981	0_0_137_16_0_0_0_0_0_0	29	0_0_137	1	102	0_0_137_16	0_0_137_16_0
22135	15226;15282	0_0_1040_0_0_0_0_0_0_0	29	0_0_1040	1	102	0_0_1040_0	0_0_1040_0_0
23971	17234	0_0_137_1_14_0_0_0_0_0	29	0_0_137	1	102	0_0_137_1	0_0_137_1_14
24395	17625	0_0_137_14_1_0_0_0_0_0	29	0_0_137	1	102	0_0_137_14	0_0_137_14_1
26823	19447	0_0_137_6_7_0_0_0_0_0	29	0_0_137	1	102	0_0_137_6	0_0_137_6_7
28904	21091	0_0_137_1_13_0_0_0_0_0	29	0_0_137	1	102	0_0_137_1	0_0_137_1_13
29460	21579	0_0_137_6_6_0_0_0_0_0	29	0_0_137	1	102	0_0_137_6	0_0_137_6_6
29971	22072	0_0_137_11_49_0_0_0_0_0	29	0_0_137	1	102	0_0_137_11	0_0_137_11_49
31621	23589	0_0_137_12_11_0_0_0_0_0	29	0_0_137	1	102	0_0_137_12	0_0_137_12_11
34448	25548;32715	0_0_137_20_0_0_0_0_0_0	29	0_0_137	1	102	0_0_137_20	0_0_137_20_0
37261	27544	0_0_137_12_10_0_0_0_0_0	29	0_0_137	1	102	0_0_137_12	0_0_137_12_10
42118	30899	0_0_137_23_0_0_0_0_0_0	29	0_0_137	1	102	0_0_137_23	0_0_137_23_0
43113	31750	0_0_137_18_2_0_0_0_0_0	29	0_0_137	1	102	0_0_137_18	0_0_137_18_2
46902	189	0_0_137_11_7_0_0_0_0_0	29	0_0_137	1	102	0_0_137_11	0_0_137_11_7
47022	340	0_0_137_11_10_0_0_0_0_0	29	0_0_137	1	102	0_0_137_11	0_0_137_11_10
47290	617	0_0_137_11_6_0_0_0_0_0	29	0_0_137	1	102	0_0_137_11	0_0_137_11_6
48342	1458	0_0_137_6_2_0_0_0_0_0	29	0_0_137	1	102	0_0_137_6	0_0_137_6_2
48480	1577	0_0_137_5_1_0_0_0_0_0	29	0_0_137	1	102	0_0_137_5	0_0_137_5_1
49780	2564	0_0_137_13_0_0_0_0_0_0	29	0_0_137	1	102	0_0_137_13	0_0_137_13_0
50153	2878	0_0_137_14_0_0_0_0_0_0	29	0_0_137	1	102	0_0_137_14	0_0_137_14_0
50382	3085	0_0_137_1_0_0_0_0_0_0	29	0_0_137	1	102	0_0_137_1	0_0_137_1_0
50683	3389	0_0_137_7_0_0_0_0_0_0	29	0_0_137	1	102	0_0_137_7	0_0_137_7_0
51001	3636	0_0_137_2_0_0_0_0_0_0	29	0_0_137	1	102	0_0_137_2	0_0_137_2_0
51788	4246	0_0_137_1_1_0_0_0_0_0	29	0_0_137	1	102	0_0_137_1	0_0_137_1_1
53523	222	0_0_137_11_0_0_0_0_0_0	29	0_0_137	1	102	0_0_137_11	0_0_137_11_0
54849	34603	0_0_137_11_50_0_0_0_0_0	29	0_0_137	1	102	0_0_137_11	0_0_137_11_50
54898	34640	0_0_137_13_1_0_0_0_0_0	29	0_0_137	1	102	0_0_137_13	0_0_137_13_1
1764	4321	0_0_13_4_0_0_0_0_0_0	34	0_0_13	1	88	0_0_13_4	0_0_13_4_0
3027	9783	0_0_13_27_0_0_0_0_0_0	34	0_0_13	1	88	0_0_13_27	0_0_13_27_0
6238	13654	0_0_13_23_1_0_0_0_0_0	34	0_0_13	1	88	0_0_13_23	0_0_13_23_1
6520	13824	0_0_13_37_0_0_0_0_0_0	34	0_0_13	1	88	0_0_13_37	0_0_13_37_0
8258	14173;14174	0_0_13_19_1_0_0_0_0_0	34	0_0_13	1	88	0_0_13_19	0_0_13_19_1
13103	10326	0_0_13_25_0_0_0_0_0_0	34	0_0_13	1	88	0_0_13_25	0_0_13_25_0
13725	10655	0_0_13_23_0_0_0_0_0_0	34	0_0_13	1	88	0_0_13_23	0_0_13_23_0
13937	10809	0_0_13_26_0_0_0_0_0_0	34	0_0_13	1	88	0_0_13_26	0_0_13_26_0
20113	6911	0_0_13_21_0_0_0_0_0_0	34	0_0_13	1	88	0_0_13_21	0_0_13_21_0
20641	7344	0_0_13_20_0_0_0_0_0_0	34	0_0_13	1	88	0_0_13_20	0_0_13_20_0
20705	7395	0_0_13_13_6_0_0_0_0_0	34	0_0_13	1	88	0_0_13_13	0_0_13_13_6
33727	25074	0_0_13_78_0_0_0_0_0_0	34	0_0_13	1	88	0_0_13_78	0_0_13_78_0
33823	25148	0_0_13_13_15_0_0_0_0_0	34	0_0_13	1	88	0_0_13_13	0_0_13_13_15
40091	29643	0_0_13_19_2_0_0_0_0_0	34	0_0_13	1	88	0_0_13_19	0_0_13_19_2
41353	30370	0_0_13_13_16_0_0_0_0_0	34	0_0_13	1	88	0_0_13_13	0_0_13_13_16
41552	30531	0_0_13_13_9_0_0_0_0_0	34	0_0_13	1	88	0_0_13_13	0_0_13_13_9
42442	31186	0_0_13_15_4_0_0_0_0_0	34	0_0_13	1	88	0_0_13_15	0_0_13_15_4
42997	31651	0_0_440_0_0_0_0_0_0_0	34	0_0_440	1	88	0_0_440_0	0_0_440_0_0
46335	34158	0_0_13_15_3_0_0_0_0_0	34	0_0_13	1	88	0_0_13_15	0_0_13_15_3
47475	783	0_0_13_0_0_0_0_0_0_0	34	0_0_13	1	88	0_0_13_0	0_0_13_0_0
48005	1185	0_0_13_11_0_0_0_0_0_0	34	0_0_13	1	88	0_0_13_11	0_0_13_11_0
48680	1743	0_0_13_16_0_0_0_0_0_0	34	0_0_13	1	88	0_0_13_16	0_0_13_16_0
49263	2190	0_0_13_13_1_0_0_0_0_0	34	0_0_13	1	88	0_0_13_13	0_0_13_13_1
50058	2802	0_0_13_1_0_0_0_0_0_0	34	0_0_13	1	88	0_0_13_1	0_0_13_1_0
51743	4219	0_0_13_5_0_0_0_0_0_0	34	0_0_13	1	88	0_0_13_5	0_0_13_5_0
52300	4625	0_0_13_14_0_0_0_0_0_0	34	0_0_13	1	88	0_0_13_14	0_0_13_14_0
53744	2906	0_0_13_2_0_0_0_0_0_0	34	0_0_13	1	88	0_0_13_2	0_0_13_2_0
54229	34389	0_0_13_49_1_0_0_0_0_0	34	0_0_13	1	88	0_0_13_49	0_0_13_49_1
55427	34857	0_0_13_82_0_0_0_0_0_0	34	0_0_13	1	88	0_0_13_82	0_0_13_82_0
1619	3873	0_0_131_1_0_0_0_0_0_0	35	0_0_131	0	147	0_0_131_1	0_0_131_1_0
24755	17904	0_0_131_14_0_0_0_0_0_0	35	0_0_131	0	147	0_0_131_14	0_0_131_14_0
26907	19521	0_0_131_15_0_0_0_0_0_0	35	0_0_131	0	147	0_0_131_15	0_0_131_15_0
4190	5590	0_0_29_0_8_0_0_0_0_0	36	0_0_29	1	121	0_0_29_0	0_0_29_0_8
7136	13954	0_0_28_3_0_0_0_0_0_0	36	0_0_28	1	121	0_0_28_3	0_0_28_3_0
7217	13994;21117	0_0_29_32_0_0_0_0_0_0	36	0_0_29	1	121	0_0_29_32	0_0_29_32_0
12917	10259	0_0_29_6_9_0_0_0_0_0	36	0_0_29	1	121	0_0_29_6	0_0_29_6_9
13047	10304	0_0_29_18_0_0_0_0_0_0	36	0_0_29	1	121	0_0_29_18	0_0_29_18_0
14025	10853	0_0_29_23_0_0_0_0_0_0	36	0_0_29	1	121	0_0_29_23	0_0_29_23_0
14050	10867	0_0_29_20_0_0_0_0_0_0	36	0_0_29	1	121	0_0_29_20	0_0_29_20_0
14290	11011	0_0_28_1_1_0_0_0_0_0	36	0_0_28	1	121	0_0_28_1	0_0_28_1_1
14420	11072	0_0_29_2_4_0_0_0_0_0	36	0_0_29	1	121	0_0_29_2	0_0_29_2_4
14428	11076	0_0_29_23_1_0_0_0_0_0	36	0_0_29	1	121	0_0_29_23	0_0_29_23_1
19619	6512	0_0_29_0_9_0_0_0_0_0	36	0_0_29	1	121	0_0_29_0	0_0_29_0_9
21087	7675	0_0_29_2_2_0_0_0_0_0	36	0_0_29	1	121	0_0_29_2	0_0_29_2_2
21140	7719	0_0_29_6_8_0_0_0_0_0	36	0_0_29	1	121	0_0_29_6	0_0_29_6_8
25005	18126	0_0_29_6_15_0_0_0_0_0	36	0_0_29	1	121	0_0_29_6	0_0_29_6_15
25025	18146	0_0_29_0_40_0_0_0_0_0	36	0_0_29	1	121	0_0_29_0	0_0_29_0_40
25497	18579	0_0_29_37_0_0_0_0_0_0	36	0_0_29	1	121	0_0_29_37	0_0_29_37_0
28011	20443	0_0_29_0_38_0_0_0_0_0	36	0_0_29	1	121	0_0_29_0	0_0_29_0_38
30030	22125	0_0_28_0_6_0_0_0_0_0	36	0_0_28	1	121	0_0_28_0	0_0_28_0_6
30420	22470	0_0_29_6_18_0_0_0_0_0	36	0_0_29	1	121	0_0_29_6	0_0_29_6_18
31485	23468	0_0_29_44_0_0_0_0_0_0	36	0_0_29	1	121	0_0_29_44	0_0_29_44_0
39368	29112	0_0_29_41_0_0_0_0_0_0	36	0_0_29	1	121	0_0_29_41	0_0_29_41_0
40162	29681	0_0_29_38_0_0_0_0_0_0	36	0_0_29	1	121	0_0_29_38	0_0_29_38_0
41139	30181	0_0_29_36_0_0_0_0_0_0	36	0_0_29	1	121	0_0_29_36	0_0_29_36_0
41240	30279	0_0_29_0_36_0_0_0_0_0	36	0_0_29	1	121	0_0_29_0	0_0_29_0_36
42686	31403;31703;33638	0_0_29_0_37_0_0_0_0_0	36	0_0_29	1	121	0_0_29_0	0_0_29_0_37
43035	31684	0_0_29_42_0_0_0_0_0_0	36	0_0_29	1	121	0_0_29_42	0_0_29_42_0
45714	33746	0_0_28_0_7_0_0_0_0_0	36	0_0_28	1	121	0_0_28_0	0_0_28_0_7
46177	34055	0_0_29_20_1_0_0_0_0_0	36	0_0_29	1	121	0_0_29_20	0_0_29_20_1
46620	33665	0_0_28_0_5_0_0_0_0_0	36	0_0_28	1	121	0_0_28_0	0_0_28_0_5
47958	1139	0_0_28_0_0_0_0_0_0_0	36	0_0_28	1	121	0_0_28_0	0_0_28_0_0
48052	1222	0_0_28_0_1_0_0_0_0_0	36	0_0_28	1	121	0_0_28_0	0_0_28_0_1
48494	1589	0_0_29_0_1_0_0_0_0_0	36	0_0_29	1	121	0_0_29_0	0_0_29_0_1
49008	2010	0_0_29_6_2_0_0_0_0_0	36	0_0_29	1	121	0_0_29_6	0_0_29_6_2
49059	2050	0_0_29_2_1_0_0_0_0_0	36	0_0_29	1	121	0_0_29_2	0_0_29_2_1
50147	2873	0_0_29_8_0_0_0_0_0_0	36	0_0_29	1	121	0_0_29_8	0_0_29_8_0
51875	4306	0_0_29_10_0_0_0_0_0_0	36	0_0_29	1	121	0_0_29_10	0_0_29_10_0
52111	4449	0_0_29_11_0_0_0_0_0_0	36	0_0_29	1	121	0_0_29_11	0_0_29_11_0
1552	4347	0_0_109_1_0_0_0_0_0_0	37	0_0_109	0	294	0_0_109_1	0_0_109_1_0
47207	501	0_0_109_16_0_0_0_0_0_0	37	0_0_109	0	294	0_0_109_16	0_0_109_16_0
47517	819	0_0_109_11_0_0_0_0_0_0	37	0_0_109	0	294	0_0_109_11	0_0_109_11_0
48679	1742	0_0_109_10_0_0_0_0_0_0	37	0_0_109	0	294	0_0_109_10	0_0_109_10_0
1494	12864	0_0_87_13_0_0_0_0_0_0	42	0_0_87	1	23	0_0_87_13	0_0_87_13_0
1812	9720	0_0_87_0_1_0_0_0_0_0	42	0_0_87	1	23	0_0_87_0	0_0_87_0_1
1820	9721	0_0_87_8_0_0_0_0_0_0	42	0_0_87	1	23	0_0_87_8	0_0_87_8_0
1821	9722	0_0_87_9_0_0_0_0_0_0	42	0_0_87	1	23	0_0_87_9	0_0_87_9_0
4735	9874	0_0_87_4_2_0_0_0_0_0	42	0_0_87	1	23	0_0_87_4	0_0_87_4_2
14642	12176	0_0_87_6_1_0_0_0_0_0	42	0_0_87	1	23	0_0_87_6	0_0_87_6_1
19018	6021	0_0_87_6_0_0_0_0_0_0	42	0_0_87	1	23	0_0_87_6	0_0_87_6_0
40216	29709	0_0_1267_0_0_0_0_0_0_0	42	0_0_1267	1	23	0_0_1267_0	0_0_1267_0_0
43895	32377	0_0_87_13_1_0_0_0_0_0	42	0_0_87	1	23	0_0_87_13	0_0_87_13_1
44939	33167	0_0_87_16_0_0_0_0_0_0	42	0_0_87	1	23	0_0_87_16	0_0_87_16_0
48594	1674	0_0_87_3_1_0_0_0_0_0	42	0_0_87	1	23	0_0_87_3	0_0_87_3_1
49541	2392	0_0_87_3_0_0_0_0_0_0	42	0_0_87	1	23	0_0_87_3	0_0_87_3_0
53753	2967	0_0_87_0_0_0_0_0_0_0	42	0_0_87	1	23	0_0_87_0	0_0_87_0_0
4257	5651;8260	0_0_158_17_0_0_0_0_0_0	45	0_0_158	0	49	0_0_158_17	0_0_158_17_0
5112	9124;21908	0_0_158_20_0_0_0_0_0_0	45	0_0_158	0	49	0_0_158_20	0_0_158_20_0
47157	462	0_0_158_10_1_0_0_0_0_0	45	0_0_158	0	49	0_0_158_10	0_0_158_10_1
14598	12117	0_0_211_0_10_0_0_0_0_0	70	0_0_211	1	40	0_0_211_0	0_0_211_0_10
19014	6020	0_0_211_0_6_0_0_0_0_0	70	0_0_211	1	40	0_0_211_0	0_0_211_0_6
19133	6110	0_0_211_0_9_0_0_0_0_0	70	0_0_211	1	40	0_0_211_0	0_0_211_0_9
19189	6156	0_0_211_0_7_0_0_0_0_0	70	0_0_211	1	40	0_0_211_0	0_0_211_0_7
20100	6900	0_0_567_0_0_0_0_0_0_0	70	0_0_567	1	40	0_0_567_0	0_0_567_0_0
26606	19279	0_0_211_1_2_0_0_0_0_0	70	0_0_211	1	40	0_0_211_1	0_0_211_1_2
29711	21816	0_0_211_0_21_0_0_0_0_0	70	0_0_211	1	40	0_0_211_0	0_0_211_0_21
30651	22676	0_0_211_0_22_0_0_0_0_0	70	0_0_211	1	40	0_0_211_0	0_0_211_0_22
35125	26033	0_0_211_1_4_0_0_0_0_0	70	0_0_211	1	40	0_0_211_1	0_0_211_1_4
36909	27285	0_0_567_0_1_0_0_0_0_0	70	0_0_567	1	40	0_0_567_0	0_0_567_0_1
37519	27736	0_0_211_1_5_0_0_0_0_0	70	0_0_211	1	40	0_0_211_1	0_0_211_1_5
37932	28039	0_0_211_0_19_0_0_0_0_0	70	0_0_211	1	40	0_0_211_0	0_0_211_0_19
38072	28165	0_0_211_0_20_0_0_0_0_0	70	0_0_211	1	40	0_0_211_0	0_0_211_0_20
47153	458	0_0_211_1_0_0_0_0_0_0	70	0_0_211	1	40	0_0_211_1	0_0_211_1_0
48397	1503	0_0_211_0_1_0_0_0_0_0	70	0_0_211	1	40	0_0_211_0	0_0_211_0_1
50352	3053	0_0_211_0_0_1_0_0_0_0	70	0_0_211	1	40	0_0_211_0	0_0_211_0_0
50996	3632	0_0_211_0_2_0_0_0_0_0	70	0_0_211	1	40	0_0_211_0	0_0_211_0_2
4296	5680	0_0_46_12_0_0_0_0_0_0	76	0_0_46	0	54	0_0_46_12	0_0_46_12_0
20324	7084	0_0_46_13_0_0_0_0_0_0	76	0_0_46	0	54	0_0_46_13	0_0_46_13_0
51008	3641	0_0_46_1_1_0_0_0_0_0	76	0_0_46	0	54	0_0_46_1	0_0_46_1_1
19798	6662	0_0_395_1_0_0_0_0_0_0	86	0_0_395	0	52	0_0_395_1	0_0_395_1_0
52292	4618	0_0_395_0_0_0_0_0_0_0	86	0_0_395	0	52	0_0_395_0	0_0_395_0_0
50155	5334	0_0_439_1_0_0_0_0_0_0	91	0_0_439	1	6	0_0_439_1	0_0_439_1_0
51108	5353	0_0_442_1_0_0_0_0_0_0	91	0_0_442	1	6	0_0_442_1	0_0_442_1_0
51109	5354	0_0_439_4_0_0_0_0_0_0	91	0_0_439	1	6	0_0_439_4	0_0_439_4_0
51126	5359	0_0_442_2_0_0_0_0_0_0	91	0_0_442	1	6	0_0_442_2	0_0_442_2_0
51127	5360	0_0_442_3_0_0_0_0_0_0	91	0_0_442	1	6	0_0_442_3	0_0_442_3_0
51447	3992	0_0_439_0_0_0_0_0_0_0	91	0_0_439	1	6	0_0_439_0	0_0_439_0_0
30529	22570	0_0_84_2_0_0_0_0_0_0	101	0_0_84	0	47	0_0_84_2	0_0_84_2_0
51439	3985	0_0_84_0_0_0_0_0_0_0	101	0_0_84	0	47	0_0_84_0	0_0_84_0_0
53668	1019	0_0_84_1_0_0_0_0_0_0	101	0_0_84	0	47	0_0_84_1	0_0_84_1_0
9450	875	0_0_80_1_0_0_0_0_0_0	107	0_0_80	0	39	0_0_80_1	0_0_80_1_0
9475	1389	0_0_80_0_0_0_0_0_0_0	107	0_0_80	0	39	0_0_80_0	0_0_80_0_0
19072	6062	0_0_80_10_0_0_0_0_0_0	107	0_0_80	0	39	0_0_80_10	0_0_80_10_0
20081	6882	0_0_527_0_0_0_0_0_0_0	109	0_0_527	1	2	0_0_527_0	0_0_527_0_0
41245	30284	0_0_1342_0_0_0_0_0_0_0	109	0_0_1342	1	2	0_0_1342_0	0_0_1342_0_0
1744	3623	0_0_221_3_0_0_0_0_0_0	111	0_0_221	0	81	0_0_221_3	0_0_221_3_0
48322	1440	0_0_221_2_0_0_0_0_0_0	111	0_0_221	0	81	0_0_221_2	0_0_221_2_0
48775	1825	0_0_221_1_0_0_0_0_0_0	111	0_0_221	0	81	0_0_221_1	0_0_221_1_0
43003	31656	0_0_181_10_0_0_0_0_0_0	133	0_0_181	0	37	0_0_181_10	0_0_181_10_0
50448	3149	0_0_181_0_0_0_0_0_0_0	133	0_0_181	0	37	0_0_181_0	0_0_181_0_0
54121	4902	0_0_181_1_0_0_0_0_0_0	133	0_0_181	0	37	0_0_181_1	0_0_181_1_0
10713	407	0_0_197_0_10_0_0_0_0_0	147	0_0_197	0	57	0_0_197_0	0_0_197_0_10
29414	21534	0_0_197_10_0_0_0_0_0_0	147	0_0_197	0	57	0_0_197_10	0_0_197_10_0
47660	947	0_0_197_1_0_0_0_0_0_0	147	0_0_197	0	57	0_0_197_1	0_0_197_1_0
26402	19163	0_0_1344_0_0_0_0_0_0_0	161	0_0_1344	1	3	0_0_1344_0	0_0_1344_0_0
36595	27046	0_0_348_3_0_0_0_0_0_0	161	0_0_348	1	3	0_0_348_3	0_0_348_3_0
41563	30541	0_0_1344_0_1_0_0_0_0_0	161	0_0_1344	1	3	0_0_1344_0	0_0_1344_0_1
302	9680	0_0_158_22_0_0_0_0_0_0	163	0_0_158	1	35	0_0_158_22	0_0_158_22_0
13257	10412;11492	0_0_42_9_4_0_0_0_0_0	163	0_0_42	1	35	0_0_42_9	0_0_42_9_4
14010	10843	0_0_158_3_2_0_0_0_0_0	163	0_0_158	1	35	0_0_158_3	0_0_158_3_2
18790	5832	0_0_158_15_0_0_0_0_0_0	163	0_0_158	1	35	0_0_158_15	0_0_158_15_0
18891	5922	0_0_158_3_1_0_0_0_0_0	163	0_0_158	1	35	0_0_158_3	0_0_158_3_1
28163	20559	0_0_42_3_1_0_0_0_0_0	163	0_0_42	1	35	0_0_42_3	0_0_42_3_1
28948	21125	0_0_42_3_2_0_0_0_0_0	163	0_0_42	1	35	0_0_42_3	0_0_42_3_2
29750	21855	0_0_42_47_0_1_0_0_0_0	163	0_0_42	1	35	0_0_42_47	0_0_42_47_0
29781	21886	0_0_42_9_5_0_0_0_1_0	163	0_0_42	1	35	0_0_42_9	0_0_42_9_5
29855	21960	0_0_42_43_0_0_0_1_0_0	163	0_0_42	1	35	0_0_42_43	0_0_42_43_0
30343	22403	0_0_42_1_9_0_0_0_0_0	163	0_0_42	1	35	0_0_42_1	0_0_42_1_9
37442	27685	0_0_42_9_8_0_0_0_0_0	163	0_0_42	1	35	0_0_42_9	0_0_42_9_8
41211	30252	0_0_42_1_7_0_0_0_0_0	163	0_0_42	1	35	0_0_42_1	0_0_42_1_7
42146	30927	0_0_42_9_9_0_0_0_0_0	163	0_0_42	1	35	0_0_42_9	0_0_42_9_9
44670	32973	0_0_42_9_7_0_0_0_0_0	163	0_0_42	1	35	0_0_42_9	0_0_42_9_7
45970	33917	0_0_42_1_8_0_0_0_0_0	163	0_0_42	1	35	0_0_42_1	0_0_42_1_8
47356	671	0_0_42_4_0_0_0_0_0_0	163	0_0_42	1	35	0_0_42_4	0_0_42_4_0
48546	1636	0_0_42_9_2_0_0_0_0_0	163	0_0_42	1	35	0_0_42_9	0_0_42_9_2
48822	1864	0_0_158_3_0_0_0_0_0_0	163	0_0_158	1	35	0_0_158_3	0_0_158_3_0
50373	3077	0_0_42_9_1_0_0_0_0_0	163	0_0_42	1	35	0_0_42_9	0_0_42_9_1
50600	3324	0_0_42_11_0_0_0_0_0_0	163	0_0_42	1	35	0_0_42_11	0_0_42_11_0
51115	3715	0_0_42_1_0_0_0_0_0_0	163	0_0_42	1	35	0_0_42_1	0_0_42_1_0
52264	4588	0_0_42_9_0_0_0_0_0_0	163	0_0_42	1	35	0_0_42_9	0_0_42_9_0
18929	5955	0_0_137_15_0_0_0_0_0_0	170	0_0_137	1	3	0_0_137_15	0_0_137_15_0
20312	7075	0_0_595_0_0_0_0_0_0_0	170	0_0_595	1	3	0_0_595_0	0_0_595_0_0
24701	17856	0_0_137_21_0_0_0_0_0_0	170	0_0_137	1	3	0_0_137_21	0_0_137_21_0
18805	5846	0_0_249_1_3_0_0_0_0_0	200	0_0_249	0	39	0_0_249_1	0_0_249_1_3
36816	27209	0_0_249_18_0_0_0_0_0_0	200	0_0_249	0	39	0_0_249_18	0_0_249_18_0
52146	4482	0_0_249_0_0_0_0_0_0_0	200	0_0_249	0	39	0_0_249_0	0_0_249_0_0
6297	13693	0_0_500_2_0_0_0_0_0_0	225	0_0_500	1	7	0_0_500_2	0_0_500_2_0
19154	6124	0_0_141_0_0_0_1_0_0_0	225	0_0_141	1	7	0_0_141_0	0_0_141_0_0
21704	8145	0_0_141_0_2_0_0_0_0_0	225	0_0_141	1	7	0_0_141_0	0_0_141_0_2
24110	17359	0_0_500_4_0_0_0_0_0_0	225	0_0_500	1	7	0_0_500_4	0_0_500_4_0
27453	20001	0_0_141_0_6_0_0_0_0_0	225	0_0_141	1	7	0_0_141_0	0_0_141_0_6
37600	27806	0_0_141_0_7_0_0_0_0_0	225	0_0_141	1	7	0_0_141_0	0_0_141_0_7
1665	4665	0_0_366_0_2_0_0_0_0_0	234	0_0_366	1	13	0_0_366_0	0_0_366_0_2
3070	13010	0_0_366_1_0_0_0_0_0_0	234	0_0_366	1	13	0_0_366_1	0_0_366_1_0
14790	12351	0_0_367_0_7_0_0_0_0_0	234	0_0_367	1	13	0_0_367_0	0_0_367_0_7
20769	7445	0_0_367_0_6_0_0_0_0_0	234	0_0_367	1	13	0_0_367_0	0_0_367_0_6
29876	21981	0_0_367_0_8_1_0_1_0_0	234	0_0_367	1	13	0_0_367_0	0_0_367_0_8
47253	577	0_0_366_0_1_0_0_0_0_0	234	0_0_366	1	13	0_0_366_0	0_0_366_0_1
48579	1661	0_0_367_0_1_0_0_0_0_0	234	0_0_367	1	13	0_0_367_0	0_0_367_0_1
48976	1981	0_0_367_0_4_0_0_0_0_0	234	0_0_367	1	13	0_0_367_0	0_0_367_0_4
49695	2491	0_0_367_0_0_0_0_0_0_0	234	0_0_367	1	13	0_0_367_0	0_0_367_0_0
50923	3569	0_0_366_0_0_0_0_0_0_0	234	0_0_366	1	13	0_0_366_0	0_0_366_0_0
51419	3967	0_0_367_0_3_0_0_0_0_0	234	0_0_367	1	13	0_0_367_0	0_0_367_0_3
3057	9801	0_0_766_0_0_0_0_0_0_0	245	0_0_766	1	2	0_0_766_0	0_0_766_0_0
41478	30468	0_0_1280_0_0_0_0_0_0_0	245	0_0_1280	1	2	0_0_1280_0	0_0_1280_0_0
29748	21853	0_0_1094_0_0_0_0_0_1_0	248	0_0_1094	1	2	0_0_1094_0	0_0_1094_0_0
35077	26000	0_0_1265_0_0_0_0_0_0_0	248	0_0_1265	1	2	0_0_1265_0	0_0_1265_0_0
4306	5690	0_0_94_10_1_0_0_0_0_0	252	0_0_94	1	46	0_0_94_10	0_0_94_10_1
13893	10774	0_0_94_3_1_0_0_0_0_0	252	0_0_94	1	46	0_0_94_3	0_0_94_3_1
14335	11036	0_0_94_6_2_0_0_0_0_0	252	0_0_94	1	46	0_0_94_6	0_0_94_6_2
18782	5826	0_0_94_10_0_0_0_0_0_0	252	0_0_94	1	46	0_0_94_10	0_0_94_10_0
19564	6464	0_0_94_1_7_0_0_0_0_0	252	0_0_94	1	46	0_0_94_1	0_0_94_1_7
19842	6698	0_0_94_1_6_0_0_0_0_0	252	0_0_94	1	46	0_0_94_1	0_0_94_1_6
19994	6822	0_0_94_2_4_0_0_0_0_0	252	0_0_94	1	46	0_0_94_2	0_0_94_2_4
20889	7526	0_0_94_1_5_0_0_0_0_0	252	0_0_94	1	46	0_0_94_1	0_0_94_1_5
21538	8020	0_0_94_2_3_0_0_0_0_0	252	0_0_94	1	46	0_0_94_2	0_0_94_2_3
24412	17642	0_0_94_12_0_0_0_0_0_0	252	0_0_94	1	46	0_0_94_12	0_0_94_12_0
26661	19316	0_0_1252_0_0_0_0_0_0_0	252	0_0_1252	1	46	0_0_1252_0	0_0_1252_0_0
27013	19613	0_0_94_2_7_0_0_0_0_0	252	0_0_94	1	46	0_0_94_2	0_0_94_2_7
27045	19643	0_0_94_3_4_0_0_0_0_0	252	0_0_94	1	46	0_0_94_3	0_0_94_3_4
28333	20690	0_0_94_2_8_0_0_0_0_0	252	0_0_94	1	46	0_0_94_2	0_0_94_2_8
29953	22057	0_0_94_2_12_0_0_0_0_0	252	0_0_94	1	46	0_0_94_2	0_0_94_2_12
30479	22525	0_0_94_1_9_0_1_0_0_0	252	0_0_94	1	46	0_0_94_1	0_0_94_1_9
30573	22605	0_0_94_10_2_0_0_0_0_0	252	0_0_94	1	46	0_0_94_10	0_0_94_10_2
31358	23355	0_0_94_1_13_0_0_0_0_0	252	0_0_94	1	46	0_0_94_1	0_0_94_1_13
31654	23618	0_0_94_6_5_0_0_0_0_0	252	0_0_94	1	46	0_0_94_6	0_0_94_6_5
38747	28652	0_0_94_2_9_0_0_0_0_0	252	0_0_94	1	46	0_0_94_2	0_0_94_2_9
39902	29495	0_0_94_6_4_0_0_0_0_0	252	0_0_94	1	46	0_0_94_6	0_0_94_6_4
39905	29498	0_0_94_1_12_0_0_0_0_0	252	0_0_94	1	46	0_0_94_1	0_0_94_1_12
42186	30962	0_0_94_3_2_0_0_0_0_0	252	0_0_94	1	46	0_0_94_3	0_0_94_3_2
47038	354	0_0_94_3_0_0_0_0_0_0	252	0_0_94	1	46	0_0_94_3	0_0_94_3_0
47375	690	0_0_94_1_0_0_0_0_0_0	252	0_0_94	1	46	0_0_94_1	0_0_94_1_0
50377	3080	0_0_94_2_2_0_0_0_0_0	252	0_0_94	1	46	0_0_94_2	0_0_94_2_2
54115	4896	0_0_94_1_3_0_0_0_0_0	252	0_0_94	1	46	0_0_94_1	0_0_94_1_3
25277	18390	0_0_42_10_2_0_0_0_0_0	253	0_0_42	0	40	0_0_42_10	0_0_42_10_2
48341	1457	0_0_42_12_0_0_0_0_0_0	253	0_0_42	0	40	0_0_42_12	0_0_42_12_0
50427	3130	0_0_42_13_0_0_0_0_0_0	253	0_0_42	0	40	0_0_42_13	0_0_42_13_0
31212	23210	0_0_105_28_0_0_0_0_0_0	258	0_0_105	0	49	0_0_105_28	0_0_105_28_0
42144	30925	0_0_105_25_0_0_0_0_0_0	258	0_0_105	0	49	0_0_105_25	0_0_105_25_0
47206	500	0_0_105_6_1_0_0_0_0_0	258	0_0_105	0	49	0_0_105_6	0_0_105_6_1
37563	27773	0_0_29_40_0_0_0_0_0_0	268	0_0_29	0	49	0_0_29_40	0_0_29_40_0
48640	1711	0_0_29_9_0_0_0_0_0_0	268	0_0_29	0	49	0_0_29_9	0_0_29_9_0
6313	13705	0_0_250_0_10_0_0_0_0_0	292	0_0_250	1	15	0_0_250_0	0_0_250_0_10
22139	16364	0_0_250_8_0_0_0_0_0_0	292	0_0_250	1	15	0_0_250_8	0_0_250_8_0
29185	21322	0_0_250_0_13_0_0_0_0_0	292	0_0_250	1	15	0_0_250_0	0_0_250_0_13
29684	21789	0_0_1187_0_0_0_0_1_0_0	292	0_0_1187	1	15	0_0_1187_0	0_0_1187_0_0
47987	1168	0_0_250_0_4_0_0_0_0_0	292	0_0_250	1	15	0_0_250_0	0_0_250_0_4
48968	1974	0_0_26_0_0_0_0_0_0_0	292	0_0_26	1	15	0_0_26_0	0_0_26_0_0
49345	2248	0_0_250_0_0_0_0_0_0_0	292	0_0_250	1	15	0_0_250_0	0_0_250_0_0
52757	4820	0_0_250_0_1_0_0_0_0_0	292	0_0_250	1	15	0_0_250_0	0_0_250_0_1
1582	16536	0_0_29_33_1_0_0_0_0_0	298	0_0_29	1	3	0_0_29_33	0_0_29_33_1
9480	1394	0_0_31_0_0_0_0_0_0_0	298	0_0_31	1	3	0_0_31_0	0_0_31_0_0
34903	25851	0_0_29_33_2_0_0_0_0_0	298	0_0_29	1	3	0_0_29_33	0_0_29_33_2
21548	8029	0_0_254_1_0_0_0_0_0_0	300	0_0_254	1	3	0_0_254_1	0_0_254_1_0
25829	18832	0_0_254_1_1_0_0_0_0_0	300	0_0_254	1	3	0_0_254_1	0_0_254_1_1
26247	19093	0_0_1262_0_0_0_0_0_0_0	300	0_0_1262	1	3	0_0_1262_0	0_0_1262_0_0
14896	12518	0_0_98_2_8_0_0_0_0_0	327	0_0_98	1	26	0_0_98_2	0_0_98_2_8
15874	11175;11646	0_0_98_2_6_0_0_0_0_0	327	0_0_98	1	26	0_0_98_2	0_0_98_2_6
28036	20465	0_0_131_13_0_0_0_0_0_0	327	0_0_131	1	26	0_0_131_13	0_0_131_13_0
35110	26025	0_0_98_2_9_0_0_0_0_0	327	0_0_98	1	26	0_0_98_2	0_0_98_2_9
39326	29083	0_0_98_10_0_0_0_0_0_0	327	0_0_98	1	26	0_0_98_10	0_0_98_10_0
47425	733	0_0_98_2_4_0_0_0_0_0	327	0_0_98	1	26	0_0_98_2	0_0_98_2_4
52174	4509	0_0_98_2_3_0_0_0_0_0	327	0_0_98	1	26	0_0_98_2	0_0_98_2_3
52636	4787	0_0_98_2_0_0_0_0_0_0	327	0_0_98	1	26	0_0_98_2	0_0_98_2_0
4526	13189	0_0_276_6_0_0_0_0_0_0	337	0_0_276	1	20	0_0_276_6	0_0_276_6_0
4555	13210	0_0_276_4_0_0_0_0_0_0	337	0_0_276	1	20	0_0_276_4	0_0_276_4_0
4562	13215	0_0_276_0_3_0_0_0_0_0	337	0_0_276	1	20	0_0_276_0	0_0_276_0_3
4611	13244	0_0_276_8_0_0_0_0_0_0	337	0_0_276	1	20	0_0_276_8	0_0_276_8_0
4649	13274	0_0_276_9_0_0_0_0_0_0	337	0_0_276	1	20	0_0_276_9	0_0_276_9_0
6202	13627	0_0_276_3_0_0_0_0_0_0	337	0_0_276	1	20	0_0_276_3	0_0_276_3_0
7847	14071	0_0_276_5_0_0_0_0_0_0	337	0_0_276	1	20	0_0_276_5	0_0_276_5_0
20206	6987	0_0_276_0_1_0_0_0_0_0	337	0_0_276	1	20	0_0_276_0	0_0_276_0_1
21271	7825	0_0_276_2_0_0_0_0_0_0	337	0_0_276	1	20	0_0_276_2	0_0_276_2_0
24478	17699	0_0_276_2_1_0_0_0_0_0	337	0_0_276	1	20	0_0_276_2	0_0_276_2_1
31532	23514	0_0_2_0_1_0_0_0_0_0	337	0_0_2	1	20	0_0_2_0	0_0_2_0_1
33458	24887	0_0_2_1_0_0_0_0_0_0	337	0_0_2	1	20	0_0_2_1	0_0_2_1_0
36062	26682	0_0_276_1_2_0_0_0_0_0	337	0_0_276	1	20	0_0_276_1	0_0_276_1_2
39977	29558	0_0_276_0_5_0_0_0_0_0	337	0_0_276	1	20	0_0_276_0	0_0_276_0_5
47984	1165	0_0_276_0_0_0_0_0_0_0	337	0_0_276	1	20	0_0_276_0	0_0_276_0_0
48962	1968	0_0_2_0_0_0_0_0_0_0	337	0_0_2	1	20	0_0_2_0	0_0_2_0_0
53837	3236	0_0_2_1_1_0_0_0_0_0	337	0_0_2	1	20	0_0_2_1	0_0_2_1_1
55134	34801	0_0_276_1_4_0_0_0_0_0	337	0_0_276	1	20	0_0_276_1	0_0_276_1_4
14860	12474	0_0_91_0_7_0_0_0_0_0	359	0_0_91	1	21	0_0_91_0	0_0_91_0_7
14880	12502;18037	0_0_91_0_8_0_0_0_0_0	359	0_0_91	1	21	0_0_91_0	0_0_91_0_8
24977	18099	0_0_91_7_0_0_0_0_0_0	359	0_0_91	1	21	0_0_91_7	0_0_91_7_0
29686	21791	0_0_91_4_2_0_0_0_1_0	359	0_0_91	1	21	0_0_91_4	0_0_91_4_2
29755	21860	0_0_91_4_3_0_0_0_0_0	359	0_0_91	1	21	0_0_91_4	0_0_91_4_3
29841	21946	0_0_91_3_0_0_0_0_1_0	359	0_0_91	1	21	0_0_91_3	0_0_91_3_0
29899	22004	0_0_91_4_0_0_0_0_2_0	359	0_0_91	1	21	0_0_91_4	0_0_91_4_0
29900	22005	0_0_91_0_9_0_0_0_1_0	359	0_0_91	1	21	0_0_91_0	0_0_91_0_9
33116	24607	0_0_91_1_1_0_0_0_0_0	359	0_0_91	1	21	0_0_91_1	0_0_91_1_1
38961	28811	0_0_1251_0_0_0_0_0_0_0	359	0_0_1251	1	21	0_0_1251_0	0_0_1251_0_0
40971	30135	0_0_91_8_0_0_0_0_0_0	359	0_0_91	1	21	0_0_91_8	0_0_91_8_0
42734	31437	0_0_91_1_3_0_0_0_0_0	359	0_0_91	1	21	0_0_91_1	0_0_91_1_3
52223	4556;4557	0_0_91_0_0_0_0_0_0_0	359	0_0_91	1	21	0_0_91_0	0_0_91_0_0
53803	3173	0_0_91_0_1_0_0_0_0_0	359	0_0_91	1	21	0_0_91_0	0_0_91_0_1
53902	3477	0_0_91_1_0_0_0_0_0_0	359	0_0_91	1	21	0_0_91_1	0_0_91_1_0
12091	5488	0_0_463_0_0_0_0_0_0_0	412	0_0_463	1	16	0_0_463_0	0_0_463_0_0
19019	6022	0_0_57_1_3_0_0_0_0_0	412	0_0_57	1	16	0_0_57_1	0_0_57_1_3
19467	6380	0_0_57_1_4_0_0_0_0_0	412	0_0_57	1	16	0_0_57_1	0_0_57_1_4
19934	6769	0_0_57_1_5_0_0_0_0_0	412	0_0_57	1	16	0_0_57_1	0_0_57_1_5
20145	6937	0_0_57_1_1_0_0_0_0_0	412	0_0_57	1	16	0_0_57_1	0_0_57_1_1
25161	18277	0_0_57_0_3_0_0_0_0_0	412	0_0_57	1	16	0_0_57_0	0_0_57_0_3
25175	18291	0_0_57_1_11_0_0_0_0_0	412	0_0_57	1	16	0_0_57_1	0_0_57_1_11
32268	24067	0_0_463_1_0_0_0_0_0_0	412	0_0_463	1	16	0_0_463_1	0_0_463_1_0
36570	27025	0_0_57_1_14_0_0_0_0_0	412	0_0_57	1	16	0_0_57_1	0_0_57_1_14
43725	32241	0_0_57_1_13_0_0_0_0_0	412	0_0_57	1	16	0_0_57_1	0_0_57_1_13
44865	33115	0_0_57_1_10_0_0_0_0_0	412	0_0_57	1	16	0_0_57_1	0_0_57_1_10
46549	34291	0_0_57_0_4_0_0_0_0_0	412	0_0_57	1	16	0_0_57_0	0_0_57_0_4
51454	3999	0_0_57_0_1_0_0_0_0_0	412	0_0_57	1	16	0_0_57_0	0_0_57_0_1
52118	4455	0_0_57_1_0_0_0_0_0_0	412	0_0_57	1	16	0_0_57_1	0_0_57_1_0
3159	9825	0_0_10_0_1_0_0_0_0_0	416	0_0_10	1	19	0_0_10_0	0_0_10_0_1
4401	13091	0_0_9_3_1_0_0_0_0_0	416	0_0_9	1	19	0_0_9_3	0_0_9_3_1
6112	13619	0_0_9_4_0_0_0_0_0_0	416	0_0_9	1	19	0_0_9_4	0_0_9_4_0
13388	10486	0_0_9_0_3_0_0_0_0_0	416	0_0_9	1	19	0_0_9_0	0_0_9_0_3
42101	30882	0_0_9_5_0_0_0_0_0_0	416	0_0_9	1	19	0_0_9_5	0_0_9_5_0
47674	961	0_0_9_0_2_0_0_0_0_0	416	0_0_9	1	19	0_0_9_0	0_0_9_0_2
48362	1475	0_0_9_0_1_0_0_0_0_0	416	0_0_9	1	19	0_0_9_0	0_0_9_0_1
48414	1516	0_0_9_0_0_0_0_0_0_0	416	0_0_9	1	19	0_0_9_0	0_0_9_0_0
51118	3717	0_0_10_0_0_0_0_0_0_0	416	0_0_10	1	19	0_0_10_0	0_0_10_0_0
43338	31933	0_0_178_11_0_0_0_0_0_0	461	0_0_178	0	38	0_0_178_11	0_0_178_11_0
47313	637	0_0_178_1_0_0_0_0_0_0	461	0_0_178	0	38	0_0_178_1	0_0_178_1_0
49881	2641	0_0_178_0_0_0_0_0_0_0	461	0_0_178	0	38	0_0_178_0	0_0_178_0_0
17412	11214;11725	0_0_263_0_2_0_0_0_0_0	463	0_0_263	1	7	0_0_263_0	0_0_263_0_2
19306	6249	0_0_263_0_1_0_0_0_0_0	463	0_0_263	1	7	0_0_263_0	0_0_263_0_1
22124	16352	0_0_263_0_4_0_0_0_0_0	463	0_0_263	1	7	0_0_263_0	0_0_263_0_4
29274	21405	0_0_263_0_5_0_0_0_0_0	463	0_0_263	1	7	0_0_263_0	0_0_263_0_5
29293	21424	0_0_263_0_3_0_1_0_0_0	463	0_0_263	1	7	0_0_263_0	0_0_263_0_3
43690	32215	0_0_1360_0_0_0_0_0_0_0	463	0_0_1360	1	7	0_0_1360_0	0_0_1360_0_0
49143	2107	0_0_263_0_0_0_0_0_0_0	463	0_0_263	1	7	0_0_263_0	0_0_263_0_0
4289	5673	0_0_158_18_0_0_0_0_0_0	485	0_0_158	1	48	0_0_158_18	0_0_158_18_0
11824	10105	0_0_157_1_5_0_0_0_0_0	485	0_0_157	1	48	0_0_157_1	0_0_157_1_5
11851	10117	0_0_157_1_4_0_0_0_0_0	485	0_0_157	1	48	0_0_157_1	0_0_157_1_4
13924	10803	0_0_158_8_35_0_0_0_0_0	485	0_0_158	1	48	0_0_158_8	0_0_158_8_35
14339	11039	0_0_157_1_3_0_0_0_0_0	485	0_0_157	1	48	0_0_157_1	0_0_157_1_3
19475	6387	0_0_158_13_0_0_0_0_0_0	485	0_0_158	1	48	0_0_158_13	0_0_158_13_0
19610	6504	0_0_158_8_24_0_0_0_0_0	485	0_0_158	1	48	0_0_158_8	0_0_158_8_24
20094	6894	0_0_227_5_0_0_0_0_0_0	485	0_0_227	1	48	0_0_227_5	0_0_227_5_0
20489	7224	0_0_227_5_1_0_0_0_0_0	485	0_0_227	1	48	0_0_227_5	0_0_227_5_1
20597	7302	0_0_158_13_1_0_0_0_0_0	485	0_0_158	1	48	0_0_158_13	0_0_158_13_1
25214	18330	0_0_227_5_7_0_0_0_0_0	485	0_0_227	1	48	0_0_227_5	0_0_227_5_7
27388	19942	0_0_227_5_5_0_0_0_0_0	485	0_0_227	1	48	0_0_227_5	0_0_227_5_5
29698	21803	0_0_158_0_3_0_0_0_0_0	485	0_0_158	1	48	0_0_158_0	0_0_158_0_3
30312	22376	0_0_158_18_2_0_0_0_0_0	485	0_0_158	1	48	0_0_158_18	0_0_158_18_2
30578	22610	0_0_158_27_0_0_0_0_0_0	485	0_0_158	1	48	0_0_158_27	0_0_158_27_0
36544	27008	0_0_158_16_2_0_0_0_0_0	485	0_0_158	1	48	0_0_158_16	0_0_158_16_2
38609	28550	0_0_1215_0_0_0_0_0_0_0	485	0_0_1215	1	48	0_0_1215_0	0_0_1215_0_0
39491	29209	0_0_158_29_0_0_0_0_0_0	485	0_0_158	1	48	0_0_158_29	0_0_158_29_0
39646	29320	0_0_158_8_59_0_0_0_0_0	485	0_0_158	1	48	0_0_158_8	0_0_158_8_59
40121	29663	0_0_158_8_58_0_0_0_0_0	485	0_0_158	1	48	0_0_158_8	0_0_158_8_58
48934	1945	0_0_158_1_0_0_0_0_0_0	485	0_0_158	1	48	0_0_158_1	0_0_158_1_0
51431	3977	0_0_157_1_2_0_0_0_0_0	485	0_0_157	1	48	0_0_157_1	0_0_157_1_2
53897	3464	0_0_158_8_12_0_0_0_0_0	485	0_0_158	1	48	0_0_158_8	0_0_158_8_12
1596	12888	0_0_1025_0_1_0_0_0_0_0	501	0_0_1025	1	5	0_0_1025_0	0_0_1025_0_1
24125	17373	0_0_256_3_0_0_0_0_0_0	501	0_0_256	1	5	0_0_256_3	0_0_256_3_0
24152	17399	0_0_256_2_0_0_0_0_0_0	501	0_0_256	1	5	0_0_256_2	0_0_256_2_0
30171	22243	0_0_256_5_0_0_0_0_0_0	501	0_0_256	1	5	0_0_256_5	0_0_256_5_0
36286	26814	0_0_256_4_0_0_0_0_0_0	501	0_0_256	1	5	0_0_256_4	0_0_256_4_0
3154	9821	0_0_654_0_0_0_0_0_0_0	515	0_0_654	1	15	0_0_654_0	0_0_654_0_0
7216	13993	0_0_961_0_0_0_0_0_0_0	515	0_0_961	1	15	0_0_961_0	0_0_961_0_0
13780	10689	0_0_785_0_0_0_0_0_0_0	515	0_0_785	1	15	0_0_785_0	0_0_785_0_0
14783	12345;18021	0_0_654_1_0_0_0_0_0_0	515	0_0_654	1	15	0_0_654_1	0_0_654_1_0
29615	21720	0_0_654_2_0_0_0_0_0_0	515	0_0_654	1	15	0_0_654_2	0_0_654_2_0
30458	22506	0_0_362_0_5_0_0_0_0_0	515	0_0_362	1	15	0_0_362_0	0_0_362_0_5
32476	24235	0_0_961_1_1_0_0_0_0_0	515	0_0_961	1	15	0_0_961_1	0_0_961_1_1
33011	24518	0_0_961_1_0_0_0_0_0_0	515	0_0_961	1	15	0_0_961_1	0_0_961_1_0
33743	25086;25222;25297	0_0_362_0_2_0_0_0_0_0	515	0_0_362	1	15	0_0_362_0	0_0_362_0_2
38506	28473	0_0_362_0_3_0_0_0_0_0	515	0_0_362	1	15	0_0_362_0	0_0_362_0_3
43697	32219	0_0_362_0_4_0_0_0_0_0	515	0_0_362	1	15	0_0_362_0	0_0_362_0_4
52272	4596	0_0_362_0_0_0_0_0_0_0	515	0_0_362	1	15	0_0_362_0	0_0_362_0_0
54190	34355	0_0_654_0_4_0_0_0_0_0	515	0_0_654	1	15	0_0_654_0	0_0_654_0_4
54942	34667	0_0_961_0_1_0_0_0_0_0	515	0_0_961	1	15	0_0_961_0	0_0_961_0_1
1572	12871	0_0_23_0_1_0_0_0_0_0	560	0_0_23	1	6	0_0_23_0	0_0_23_0_1
18963	5982	0_0_470_0_0_0_0_0_0_0	560	0_0_470	1	6	0_0_470_0	0_0_470_0_0
19397	6331	0_0_470_0_1_0_0_0_0_0	560	0_0_470	1	6	0_0_470_0	0_0_470_0_1
26291	19110	0_0_23_0_2_0_0_0_0_0	560	0_0_23	1	6	0_0_23_0	0_0_23_0_2
47964	1145	0_0_23_0_0_0_0_0_0_0	560	0_0_23	1	6	0_0_23_0	0_0_23_0_0
50308	2999	0_0_24_0_0_0_0_0_0_0	560	0_0_24	1	6	0_0_24_0	0_0_24_0_0
3153	9820	0_0_802_0_1_0_0_0_0_0	587	0_0_802	1	8	0_0_802_0	0_0_802_0_1
4396	13088	0_0_802_0_2_0_0_0_0_0	587	0_0_802	1	8	0_0_802_0	0_0_802_0_2
13269	10420	0_0_802_0_0_0_0_0_0_0	587	0_0_802	1	8	0_0_802_0	0_0_802_0_0
13965	10818	0_0_368_1_0_0_0_0_0_0	587	0_0_368	1	8	0_0_368_1	0_0_368_1_0
37655	27834	0_0_802_0_4_0_0_0_0_0	587	0_0_802	1	8	0_0_802_0	0_0_802_0_4
41251	30290	0_0_368_0_1_0_0_0_0_0	587	0_0_368	1	8	0_0_368_0	0_0_368_0_1
49964	2716	0_0_368_0_0_0_0_0_0_0	587	0_0_368	1	8	0_0_368_0	0_0_368_0_0
26092	19003	0_0_153_0_2_0_0_0_0_0	659	0_0_153	1	6	0_0_153_0	0_0_153_0_2
38235	28311	0_0_153_0_1_0_0_0_0_0	659	0_0_153	1	6	0_0_153_0	0_0_153_0_1
41235	30274	0_0_154_1_0_0_0_0_0_0	659	0_0_154	1	6	0_0_154_1	0_0_154_1_0
47080	395	0_0_155_0_0_0_0_0_0_0	659	0_0_155	1	6	0_0_155_0	0_0_155_0_0
51821	4267	0_0_154_0_0_0_0_0_0_0	659	0_0_154	1	6	0_0_154_0	0_0_154_0_0
54081	4607	0_0_153_0_0_0_0_0_0_0	659	0_0_153	1	6	0_0_153_0	0_0_153_0_0
9620	8502	0_0_122_12_0_0_0_0_0_0	661	0_0_122	0	62	0_0_122_12	0_0_122_12_0
47057	372	0_0_122_0_0_0_0_0_0_0	661	0_0_122	0	62	0_0_122_0	0_0_122_0_0
50128	2858	0_0_122_1_0_0_0_0_0_0	661	0_0_122	0	62	0_0_122_1	0_0_122_1_0
28570	20859	0_0_1314_0_0_0_0_0_0_0	667	0_0_1314	1	2	0_0_1314_0	0_0_1314_0_0
54694	34493	0_0_1441_0_0_0_0_0_0_0	667	0_0_1441	1	2	0_0_1441_0	0_0_1441_0_0
6041	13600	0_0_764_1_0_0_0_0_0_0	685	0_0_764	1	6	0_0_764_1	0_0_764_1_0
24150	17398	0_0_1250_0_0_0_0_0_0_0	685	0_0_1250	1	6	0_0_1250_0	0_0_1250_0_0
30330	22392	0_0_764_1_3_0_0_0_0_0	685	0_0_764	1	6	0_0_764_1	0_0_764_1_3
38661	28585	0_0_1250_1_0_0_0_0_0_0	685	0_0_1250	1	6	0_0_1250_1	0_0_1250_1_0
39056	28892	0_0_764_1_2_0_0_0_0_0	685	0_0_764	1	6	0_0_764_1	0_0_764_1_2
54244	34400	0_0_764_0_2_0_0_0_0_0	685	0_0_764	1	6	0_0_764_0	0_0_764_0_2
21450	7961	0_0_221_6_0_0_0_0_0_0	692	0_0_221	1	4	0_0_221_6	0_0_221_6_0
25162	18278	0_0_221_12_0_0_0_0_0_0	692	0_0_221	1	4	0_0_221_12	0_0_221_12_0
52157	4493	0_0_348_0_0_0_0_0_0_0	692	0_0_348	1	4	0_0_348_0	0_0_348_0_0
54226	34386	0_0_221_6_1_0_0_0_0_0	692	0_0_221	1	4	0_0_221_6	0_0_221_6_1
32310	24097	0_0_87_15_0_0_0_0_0_0	750	0_0_87	1	2	0_0_87_15	0_0_87_15_0
49720	2514	0_0_90_0_0_0_0_0_0_0	750	0_0_90	1	2	0_0_90_0	0_0_90_0_0
4242	5639	0_0_184_2_0_0_0_0_0_0	776	0_0_184	1	7	0_0_184_2	0_0_184_2_0
8734	14196;14197	0_0_989_0_0_0_0_0_0_0	776	0_0_989	1	7	0_0_989_0	0_0_989_0_0
29095	21241	0_0_989_0_1_0_0_0_0_0	776	0_0_989	1	7	0_0_989_0	0_0_989_0_1
30291	22355	0_0_1305_0_0_0_0_0_0_0	776	0_0_1305	1	7	0_0_1305_0	0_0_1305_0_0
34957	25898	0_0_184_2_2_0_0_0_0_0	776	0_0_184	1	7	0_0_184_2	0_0_184_2_2
46295	34131	0_0_184_5_1_0_0_0_0_0	776	0_0_184	1	7	0_0_184_5	0_0_184_5_1
50385	3089	0_0_184_1_0_0_0_0_0_0	776	0_0_184	1	7	0_0_184_1	0_0_184_1_0
7892	14096	0_0_29_19_1_0_0_0_0_0	815	0_0_29	1	3	0_0_29_19	0_0_29_19_1
24665	17821	0_0_1390_0_0_0_0_0_0_0	815	0_0_1390	1	3	0_0_1390_0	0_0_1390_0_0
44354	32737	0_0_1238_0_0_0_0_0_0_0	815	0_0_1238	1	3	0_0_1238_0	0_0_1238_0_0
13493	10533;10541	0_0_328_1_1_0_0_0_0_0	857	0_0_328	1	9	0_0_328_1	0_0_328_1_1
13824	10715	0_0_329_0_1_0_0_0_0_0	857	0_0_329	1	9	0_0_329_0	0_0_329_0_1
14203	10963	0_0_328_1_0_0_0_0_0_0	857	0_0_328	1	9	0_0_328_1	0_0_328_1_0
14430	11077	0_0_329_0_2_0_0_0_0_0	857	0_0_329	1	9	0_0_329_0	0_0_329_0_2
24246	17482	0_0_329_0_7_0_0_0_0_0	857	0_0_329	1	9	0_0_329_0	0_0_329_0_7
28285	20649	0_0_329_0_6_0_0_0_0_0	857	0_0_329	1	9	0_0_329_0	0_0_329_0_6
29242	21373	0_0_329_0_3_0_1_0_0_0	857	0_0_329	1	9	0_0_329_0	0_0_329_0_3
36567	27022	0_0_329_0_5_0_0_0_0_0	857	0_0_329	1	9	0_0_329_0	0_0_329_0_5
36589	27044	0_0_329_0_4_0_0_0_0_0	857	0_0_329	1	9	0_0_329_0	0_0_329_0_4
5453	9897	0_0_50_1_1_0_0_0_0_0	883	0_0_50	1	11	0_0_50_1	0_0_50_1_1
14024	10852	0_0_50_3_0_0_0_0_0_0	883	0_0_50	1	11	0_0_50_3	0_0_50_3_0
20423	7169	0_0_50_2_0_0_0_0_0_0	883	0_0_50	1	11	0_0_50_2	0_0_50_2_0
29476	21593	0_0_50_1_4_0_0_0_0_0	883	0_0_50	1	11	0_0_50_1	0_0_50_1_4
30860	22880	0_0_50_1_3_0_0_0_0_0	883	0_0_50	1	11	0_0_50_1	0_0_50_1_3
32045	23888	0_0_711_2_0_0_0_0_0_0	883	0_0_711	1	11	0_0_711_2	0_0_711_2_0
32629	24346	0_0_711_1_0_0_0_0_0_0	883	0_0_711	1	11	0_0_711_1	0_0_711_1_0
43199	31823	0_0_50_5_0_0_0_0_0_0	883	0_0_50	1	11	0_0_50_5	0_0_50_5_0
52141	4477	0_0_50_1_0_0_0_0_0_0	883	0_0_50	1	11	0_0_50_1	0_0_50_1_0
52432	4718	0_0_50_0_0_0_0_0_0_0	883	0_0_50	1	11	0_0_50_0	0_0_50_0_0
24155	17402	0_0_254_0_2_0_0_0_0_0	967	0_0_254	1	7	0_0_254_0	0_0_254_0_2
25627	18689	0_0_254_2_0_0_0_1_0_0	967	0_0_254	1	7	0_0_254_2	0_0_254_2_0
25646	18708	0_0_254_0_1_0_0_0_0_0	967	0_0_254	1	7	0_0_254_0	0_0_254_0_1
28058	20479	0_0_254_0_3_0_0_0_0_0	967	0_0_254	1	7	0_0_254_0	0_0_254_0_3
29197	21333	0_0_1261_0_0_0_0_0_0_0	967	0_0_1261	1	7	0_0_1261_0	0_0_1261_0_0
34482	25564	0_0_254_2_1_0_0_0_0_0	967	0_0_254	1	7	0_0_254_2	0_0_254_2_1
51437	3983	0_0_254_0_0_0_0_0_0_0	967	0_0_254	1	7	0_0_254_0	0_0_254_0_0
13178	10362	0_0_696_0_0_0_0_0_0_0	993	0_0_696	1	3	0_0_696_0	0_0_696_0_0
38732	28637	0_0_1011_1_0_0_0_0_0_0	993	0_0_1011	1	3	0_0_1011_1	0_0_1011_1_0
41428	30425	0_0_696_0_1_0_0_0_0_0	993	0_0_696	1	3	0_0_696_0	0_0_696_0_1
20198	6979	0_0_240_0_2_0_0_0_0_0	999	0_0_240	1	2	0_0_240_0	0_0_240_0_2
49651	2460	0_0_217_0_0_0_0_0_0_0	999	0_0_217	1	2	0_0_217_0	0_0_217_0_0
26159	19042	0_0_326_3_0_0_0_0_0_0	1026	0_0_326	1	4	0_0_326_3	0_0_326_3_0
26334	19129	0_0_1364_0_2_0_0_0_0_0	1026	0_0_1364	1	4	0_0_1364_0	0_0_1364_0_2
42090	30872	0_0_326_4_0_0_0_0_0_0	1026	0_0_326	1	4	0_0_326_4	0_0_326_4_0
46779	57	0_0_326_0_0_0_0_0_0_0	1026	0_0_326	1	4	0_0_326_0	0_0_326_0_0
24147	17395	0_0_1240_0_0_0_0_0_0_0	1074	0_0_1240	1	3	0_0_1240_0	0_0_1240_0_0
32814	24439	0_0_969_1_0_0_0_0_0_0	1074	0_0_969	1	3	0_0_969_1	0_0_969_1_0
41215	30255	0_0_29_43_0_0_0_0_0_0	1074	0_0_29	1	3	0_0_29_43	0_0_29_43_0
14734	12290	0_0_236_0_1_0_0_0_0_0	1180	0_0_236	1	5	0_0_236_0	0_0_236_0_1
24199	17435	0_0_236_0_4_0_0_0_0_0	1180	0_0_236	1	5	0_0_236_0	0_0_236_0_4
39026	28867	0_0_236_0_5_0_0_0_0_0	1180	0_0_236	1	5	0_0_236_0	0_0_236_0_5
43978	32447	0_0_1227_0_0_0_0_0_0_0	1180	0_0_1227	1	5	0_0_1227_0	0_0_1227_0_0
50324	3020	0_0_236_0_0_0_0_0_0_0	1180	0_0_236	1	5	0_0_236_0	0_0_236_0_0
1729	803	0_0_247_0_0_0_0_0_0_0	1189	0_0_247	1	15	0_0_247_0	0_0_247_0_0
4120	5531	0_0_532_0_0_0_0_0_0_0	1189	0_0_532	1	15	0_0_532_0	0_0_532_0_0
4164	5574	0_0_247_0_1_0_0_0_0_0	1189	0_0_247	1	15	0_0_247_0	0_0_247_0_1
14105	10908	0_0_247_0_4_0_0_0_0_0	1189	0_0_247	1	15	0_0_247_0	0_0_247_0_4
14664	12203	0_0_247_0_5_0_0_0_0_0	1189	0_0_247	1	15	0_0_247_0	0_0_247_0_5
19160	6130	0_0_247_0_2_0_0_0_0_0	1189	0_0_247	1	15	0_0_247_0	0_0_247_0_2
19171	6139	0_0_531_0_0_0_0_0_0_0	1189	0_0_531	1	15	0_0_531_0	0_0_531_0_0
21192	7763	0_0_245_0_1_0_0_0_0_0	1189	0_0_245	1	15	0_0_245_0	0_0_245_0_1
25354	18452	0_0_247_0_7_0_0_0_0_0	1189	0_0_247	1	15	0_0_247_0	0_0_247_0_7
29180	21317	0_0_245_0_4_0_0_0_0_0	1189	0_0_245	1	15	0_0_245_0	0_0_245_0_4
34846	25815	0_0_247_0_8_0_0_0_0_0	1189	0_0_247	1	15	0_0_247_0	0_0_247_0_8
42045	30831	0_0_247_0_6_0_0_0_0_0	1189	0_0_247	1	15	0_0_247_0	0_0_247_0_6
52514	4748	0_0_245_0_0_0_0_0_0_0	1189	0_0_245	1	15	0_0_245_0	0_0_245_0_0
6627	13890	0_0_520_1_0_0_0_0_0_0	1248	0_0_520	1	2	0_0_520_1	0_0_520_1_0
25477	18561	0_0_361_3_1_0_0_0_0_0	1248	0_0_361	1	2	0_0_361_3	0_0_361_3_1
12046	5454	0_0_32_7_0_0_0_0_0_0	1310	0_0_32	1	10	0_0_32_7	0_0_32_7_0
12637	5518	0_0_33_1_0_0_0_0_0_0	1310	0_0_33	1	10	0_0_33_1	0_0_33_1_0
13822	10713	0_0_32_8_0_0_0_0_0_0	1310	0_0_32	1	10	0_0_32_8	0_0_32_8_0
24133	17381	0_0_33_1_1_0_0_0_0_0	1310	0_0_33	1	10	0_0_33_1	0_0_33_1_1
24134	17382	0_0_32_12_0_0_0_0_0_0	1310	0_0_32	1	10	0_0_32_12	0_0_32_12_0
24160	17407	0_0_32_8_3_0_0_0_0_0	1310	0_0_32	1	10	0_0_32_8	0_0_32_8_3
29378	21502	0_0_32_8_2_0_0_0_0_0	1310	0_0_32	1	10	0_0_32_8	0_0_32_8_2
31228	23226	0_0_32_8_1_0_0_0_0_0	1310	0_0_32	1	10	0_0_32_8	0_0_32_8_1
52137	5363	0_0_32_6_0_0_0_0_0_0	1310	0_0_32	1	10	0_0_32_6	0_0_32_6_0
55915	34975	0_0_32_7_2_0_0_0_0_0	1310	0_0_32	1	10	0_0_32_7	0_0_32_7_2
5481	9905;11249	0_0_688_0_0_0_0_0_0_0	1373	0_0_688	1	5	0_0_688_0	0_0_688_0_0
25929	18889	0_0_688_0_4_0_0_0_0_0	1373	0_0_688	1	5	0_0_688_0	0_0_688_0_4
42921	31588	0_0_688_0_2_0_0_0_0_0	1373	0_0_688	1	5	0_0_688_0	0_0_688_0_2
44084	32528	0_0_688_0_3_0_0_0_0_0	1373	0_0_688	1	5	0_0_688_0	0_0_688_0_3
53733	2782	0_0_248_0_0_0_0_0_0_0	1373	0_0_248	1	5	0_0_248_0	0_0_248_0_0
18769	5815	0_0_34_1_0_0_0_0_0_0	1380	0_0_34	1	8	0_0_34_1	0_0_34_1_0
26803	19429	0_0_34_3_0_0_0_0_0_0	1380	0_0_34	1	8	0_0_34_3	0_0_34_3_0
30572	22604	0_0_1213_0_0_0_0_0_0_0	1380	0_0_1213	1	8	0_0_1213_0	0_0_1213_0_0
32914	24473	0_0_34_0_5_0_0_0_0_0	1380	0_0_34	1	8	0_0_34_0	0_0_34_0_5
34972	25910	0_0_34_1_1_0_0_0_0_0	1380	0_0_34	1	8	0_0_34_1	0_0_34_1_1
38799	28682	0_0_34_1_3_0_0_0_0_0	1380	0_0_34	1	8	0_0_34_1	0_0_34_1_3
48276	1401	0_0_34_0_2_0_0_0_0_0	1380	0_0_34	1	8	0_0_34_0	0_0_34_0_2
50316	3008	0_0_34_0_1_0_0_0_0_0	1380	0_0_34	1	8	0_0_34_0	0_0_34_0_1
18919	5946	0_0_494_1_0_0_0_0_0_0	1401	0_0_494	1	9	0_0_494_1	0_0_494_1_0
20652	7353	0_0_494_0_0_0_0_0_0_0	1401	0_0_494	1	9	0_0_494_0	0_0_494_0_0
24470	17691	0_0_42_53_0_0_0_0_0_0	1401	0_0_42	1	9	0_0_42_53	0_0_42_53_0
33175	24654	0_0_42_60_0_0_0_0_0_0	1401	0_0_42	1	9	0_0_42_60	0_0_42_60_0
34008	25273	0_0_42_53_1_0_0_0_0_0	1401	0_0_42	1	9	0_0_42_53	0_0_42_53_1
39893	29489	0_0_42_62_0_0_0_0_0_0	1401	0_0_42	1	9	0_0_42_62	0_0_42_62_0
46288	34127	0_0_42_53_2_0_0_0_0_0	1401	0_0_42	1	9	0_0_42_53	0_0_42_53_2
49193	2147	0_0_12_1_0_0_0_0_0_0	1401	0_0_12	1	9	0_0_12_1	0_0_12_1_0
49423	2305	0_0_12_0_0_0_0_0_0_0	1401	0_0_12	1	9	0_0_12_0	0_0_12_0_0
6332	13721	0_0_186_0_4_0_0_0_0_0	1419	0_0_186	1	10	0_0_186_0	0_0_186_0_4
14739	12295	0_0_912_0_0_0_0_0_0_0	1419	0_0_912	1	10	0_0_912_0	0_0_912_0_0
24809	17946	0_0_186_0_9_0_0_0_0_0	1419	0_0_186	1	10	0_0_186_0	0_0_186_0_9
27137	19727	0_0_186_0_8_0_0_0_0_0	1419	0_0_186	1	10	0_0_186_0	0_0_186_0_8
41173	30215	0_0_186_0_6_0_0_0_0_0	1419	0_0_186	1	10	0_0_186_0	0_0_186_0_6
41476	30466	0_0_186_0_7_0_0_0_0_0	1419	0_0_186	1	10	0_0_186_0	0_0_186_0_7
46130	34026	0_0_186_0_10_0_0_0_0_0	1419	0_0_186	1	10	0_0_186_0	0_0_186_0_10
52139	4475	0_0_186_0_0_0_0_0_0_0	1419	0_0_186	1	10	0_0_186_0	0_0_186_0_0
53789	3097	0_0_186_0_1_0_0_0_0_0	1419	0_0_186	1	10	0_0_186_0	0_0_186_0_1
4239	5636	0_0_459_0_1_0_0_0_0_0	1426	0_0_459	1	10	0_0_459_0	0_0_459_0_1
5225	13519	0_0_459_0_5_0_0_0_0_0	1426	0_0_459	1	10	0_0_459_0	0_0_459_0_5
6416	13757	0_0_646_0_5_0_0_0_0_0	1426	0_0_646	1	10	0_0_646_0	0_0_646_0_5
12057	5463	0_0_459_0_0_0_0_0_0_0	1426	0_0_459	1	10	0_0_459_0	0_0_459_0_0
19661	6549	0_0_646_0_1_0_0_0_0_0	1426	0_0_646	1	10	0_0_646_0	0_0_646_0_1
20972	7584	0_0_646_0_0_0_0_0_0_0	1426	0_0_646	1	10	0_0_646_0	0_0_646_0_0
29506	21620	0_0_646_0_6_0_0_0_0_0	1426	0_0_646	1	10	0_0_646_0	0_0_646_0_6
30265	22329	0_0_646_0_7_0_0_0_0_0	1426	0_0_646	1	10	0_0_646_0	0_0_646_0_7
31382	23378	0_0_459_0_6_0_0_0_0_0	1426	0_0_459	1	10	0_0_459_0	0_0_459_0_6
19964	6794	0_0_103_0_3_0_0_0_0_0	1536	0_0_103	1	8	0_0_103_0	0_0_103_0_3
24455	17679	0_0_102_9_1_0_0_0_0_0	1536	0_0_102	1	8	0_0_102_9	0_0_102_9_1
30091	22178	0_0_102_9_0_0_0_0_0_0	1536	0_0_102	1	8	0_0_102_9	0_0_102_9_0
34968	25906	0_0_102_8_0_0_0_0_0_0	1536	0_0_102	1	8	0_0_102_8	0_0_102_8_0
49183	2139	0_0_103_0_2_0_0_0_0_0	1536	0_0_103	1	8	0_0_103_0	0_0_103_0_2
52638	4789	0_0_102_1_0_0_0_0_0_0	1536	0_0_102	1	8	0_0_102_1	0_0_102_1_0
53470	51	0_0_103_0_0_0_0_0_0_0	1536	0_0_103	1	8	0_0_103_0	0_0_103_0_0
4158	5568	0_0_177_2_0_0_0_0_0_0	1540	0_0_177	1	6	0_0_177_2	0_0_177_2_0
20391	7141	0_0_177_1_0_0_0_0_0_0	1540	0_0_177	1	6	0_0_177_1	0_0_177_1_0
21164	7739	0_0_177_3_0_0_0_0_0_0	1540	0_0_177	1	6	0_0_177_3	0_0_177_3_0
22872	16578	0_0_177_7_0_0_0_0_0_0	1540	0_0_177	1	6	0_0_177_7	0_0_177_7_0
24236	17472	0_0_1284_0_0_0_0_0_0_0	1540	0_0_1284	1	6	0_0_1284_0	0_0_1284_0_0
44654	32960	0_0_177_8_0_0_0_0_0_0	1540	0_0_177	1	6	0_0_177_8	0_0_177_8_0
4886	13305	0_0_65_0_1_0_0_0_0_0	1574	0_0_65	1	7	0_0_65_0	0_0_65_0_1
9512	8446	0_0_63_0_1_0_0_0_0_0	1574	0_0_63	1	7	0_0_63_0	0_0_63_0_1
13862	10745	0_0_695_0_0_0_0_0_0_0	1574	0_0_695	1	7	0_0_695_0	0_0_695_0_0
29508	21622	0_0_65_1_1_0_0_0_0_0	1574	0_0_65	1	7	0_0_65_1	0_0_65_1_1
29688	21793	0_0_63_0_3_0_0_0_0_0	1574	0_0_63	1	7	0_0_63_0	0_0_63_0_3
30922	22942	0_0_65_1_0_0_0_0_0_0	1574	0_0_65	1	7	0_0_65_1	0_0_65_1_0
53723	1867	0_0_63_0_0_0_0_0_0_0	1574	0_0_63	1	7	0_0_63_0	0_0_63_0_0
19643	6534	0_0_146_0_2_0_0_0_0_0	1583	0_0_146	1	4	0_0_146_0	0_0_146_0_2
21242	7802	0_0_505_0_0_0_0_0_0_0	1583	0_0_505	1	4	0_0_505_0	0_0_505_0_0
21501	8000	0_0_146_0_1_0_0_0_0_0	1583	0_0_146	1	4	0_0_146_0	0_0_146_0_1
50989	3626	0_0_146_0_0_0_0_0_0_0	1583	0_0_146	1	4	0_0_146_0	0_0_146_0_0
20093	6893	0_0_207_1_0_0_0_0_0_0	1655	0_0_207	1	2	0_0_207_1	0_0_207_1_0
26782	19410	0_0_1220_0_0_0_0_0_0_0	1655	0_0_1220	1	2	0_0_1220_0	0_0_1220_0_0
7221	13998	0_0_58_1_0_0_0_0_0_0	1658	0_0_58	1	9	0_0_58_1	0_0_58_1_0
14877	12499	0_0_58_0_1_0_0_0_0_0	1658	0_0_58	1	9	0_0_58_0	0_0_58_0_1
20153	6944	0_0_60_1_0_0_0_0_0_0	1658	0_0_60	1	9	0_0_60_1	0_0_60_1_0
24902	18035	0_0_58_0_4_0_0_0_0_0	1658	0_0_58	1	9	0_0_58_0	0_0_58_0_4
34599	25634	0_0_58_0_2_0_0_0_0_0	1658	0_0_58	1	9	0_0_58_0	0_0_58_0_2
47302	627	0_0_60_0_0_0_0_0_0_0	1658	0_0_60	1	9	0_0_60_0	0_0_60_0_0
50267	2946	0_0_58_0_0_0_0_0_0_0	1658	0_0_58	1	9	0_0_58_0	0_0_58_0_0
52183	4518	0_0_59_0_0_0_0_0_0_0	1658	0_0_59	1	9	0_0_59_0	0_0_59_0_0
45143	33319	0_0_99_1_0_0_0_0_0_0	1823	0_0_99	1	2	0_0_99_1	0_0_99_1_0
48578	1660	0_0_96_0_0_0_0_0_0_0	1823	0_0_96	1	2	0_0_96_0	0_0_96_0_0
13604	10597	0_0_768_0_0_0_0_0_0_0	1836	0_0_768	1	3	0_0_768_0	0_0_768_0_0
13991	10833	0_0_184_4_0_0_0_0_0_0	1836	0_0_184	1	3	0_0_184_4	0_0_184_4_0
21096	7682	0_0_184_3_0_0_0_0_0_0	1836	0_0_184	1	3	0_0_184_3	0_0_184_3_0
4146	5556	0_0_511_0_0_0_0_0_0_0	1920	0_0_511	1	3	0_0_511_0	0_0_511_0_0
13048	10305	0_0_728_0_0_0_0_0_0_0	1920	0_0_728	1	3	0_0_728_0	0_0_728_0_0
42133	30914	0_0_728_0_1_0_0_0_0_0	1920	0_0_728	1	3	0_0_728_0	0_0_728_0_1
13296	10433	0_0_13_28_0_0_0_0_0_0	1967	0_0_13	1	4	0_0_13_28	0_0_13_28_0
39670	29338	0_0_13_28_1_0_0_0_0_0	1967	0_0_13	1	4	0_0_13_28	0_0_13_28_1
51442	3987	0_0_14_0_0_0_0_0_0_0	1967	0_0_14	1	4	0_0_14_0	0_0_14_0_0
53799	3134	0_0_13_10_0_0_0_0_0_0	1967	0_0_13	1	4	0_0_13_10	0_0_13_10_0
4516	13182	0_0_226_3_0_0_0_0_0_0	1978	0_0_226	1	2	0_0_226_3	0_0_226_3_0
4738	9877	0_0_749_0_0_0_0_0_0_0	1978	0_0_749	1	2	0_0_749_0	0_0_749_0_0
4321	5703	0_0_574_0_0_0_0_0_0_0	2451	0_0_574	1	2	0_0_574_0	0_0_574_0_0
48731	1789	0_0_97_0_0_0_0_0_0_0	2451	0_0_97	1	2	0_0_97_0	0_0_97_0_0
4184	5586	0_0_495_0_0_0_0_0_0_0	2458	0_0_495	1	3	0_0_495_0	0_0_495_0_0
7887	14092	0_0_495_0_1_0_0_0_0_0	2458	0_0_495	1	3	0_0_495_0	0_0_495_0_1
29315	21442	0_0_1286_0_0_0_0_0_0_0	2458	0_0_1286	1	3	0_0_1286_0	0_0_1286_0_0
4569	13219	0_0_1111_0_0_0_0_0_0_0	2557	0_0_1111	1	4	0_0_1111_0	0_0_1111_0_0
6628	13891	0_0_1111_0_1_0_0_0_0_0	2557	0_0_1111	1	4	0_0_1111_0	0_0_1111_0_1
36291	26817	0_0_1111_0_2_0_0_0_0_0	2557	0_0_1111	1	4	0_0_1111_0	0_0_1111_0_2
46997	314	0_0_175_0_0_0_0_0_0_0	2557	0_0_175	1	4	0_0_175_0	0_0_175_0_0
4513	13179	0_0_857_1_1_0_0_0_0_0	2715	0_0_857	1	4	0_0_857_1	0_0_857_1_1
6484	13797	0_0_857_0_1_0_0_0_0_0	2715	0_0_857	1	4	0_0_857_0	0_0_857_0_1
6534	13830	0_0_857_1_0_0_0_0_0_0	2715	0_0_857	1	4	0_0_857_1	0_0_857_1_0
13858	10741	0_0_759_0_0_0_0_0_0_0	2715	0_0_759	1	4	0_0_759_0	0_0_759_0_0
6320	13711	0_0_42_49_0_0_0_0_0_0	2800	0_0_42	1	2	0_0_42_49	0_0_42_49_0
24120	17368	0_0_1234_0_0_0_0_0_0_0	2800	0_0_1234	1	2	0_0_1234_0	0_0_1234_0_0
12064	5469	0_0_464_0_0_0_0_0_0_0	3068	0_0_464	1	5	0_0_464_0	0_0_464_0_0
12833	10213	0_0_703_0_0_0_0_0_0_0	3068	0_0_703	1	5	0_0_703_0	0_0_703_0_0
12879	10242	0_0_703_0_2_0_0_0_0_0	3068	0_0_703	1	5	0_0_703_0	0_0_703_0_2
14405	11067	0_0_703_0_1_0_0_0_0_0	3068	0_0_703	1	5	0_0_703_0	0_0_703_0_1
20578	7292	0_0_528_0_0_0_0_0_0_0	3068	0_0_528	1	5	0_0_528_0	0_0_528_0_0
6312	13704	0_0_413_2_0_0_0_0_0_0	3278	0_0_413	1	5	0_0_413_2	0_0_413_2_0
24054	17306	0_0_1379_0_1_0_0_0_0_0	3278	0_0_1379	1	5	0_0_1379_0	0_0_1379_0_1
25586	18659	0_0_1379_0_0_0_0_0_0_0	3278	0_0_1379	1	5	0_0_1379_0	0_0_1379_0_0
36769	27165	0_0_413_0_1_0_0_0_0_0	3278	0_0_413	1	5	0_0_413_0	0_0_413_0_1
54025	4087	0_0_413_0_0_0_0_0_0_0	3278	0_0_413	1	5	0_0_413_0	0_0_413_0_0
6515	13822	0_0_306_1_0_0_0_0_0_0	3311	0_0_306	1	2	0_0_306_1	0_0_306_1_0
31248	23245	0_0_158_30_0_0_0_0_0_0	3311	0_0_158	1	2	0_0_158_30	0_0_158_30_0
14124	10916	0_0_187_0_1_0_0_0_0_0	3692	0_0_187	1	3	0_0_187_0	0_0_187_0_1
14211	10968	0_0_706_0_0_0_0_0_0_0	3692	0_0_706	1	3	0_0_706_0	0_0_706_0_0
50077	2822	0_0_187_0_0_0_0_0_0_0	3692	0_0_187	1	3	0_0_187_0	0_0_187_0_0
34514	25583	0_0_1302_0_0_0_0_0_0_0	3827	0_0_1302	1	2	0_0_1302_0	0_0_1302_0_0
52184	4519	0_0_224_0_0_0_0_0_0_0	3827	0_0_224	1	2	0_0_224_0	0_0_224_0_0
8948	14282;21820	0_0_951_0_0_0_0_0_0_0	4232	0_0_951	1	2	0_0_951_0	0_0_951_0_0
20969	7582	0_0_483_0_0_0_0_0_0_0	4232	0_0_483	1	2	0_0_483_0	0_0_483_0_0
9098	14413	0_0_1121_0_0_0_0_0_0_0	4239	0_0_1121	1	3	0_0_1121_0	0_0_1121_0_0
41229	30268	0_0_1121_0_1_0_0_0_0_0	4239	0_0_1121	1	3	0_0_1121_0	0_0_1121_0_1
55852	34926	0_0_1454_0_0_0_0_0_0_0	4239	0_0_1454	1	3	0_0_1454_0	0_0_1454_0_0
9101	14415	0_0_1069_0_0_0_0_0_0_0	4283	0_0_1069	1	2	0_0_1069_0	0_0_1069_0_0
25231	18347	0_0_212_3_0_0_0_0_0_0	4283	0_0_212	1	2	0_0_212_3	0_0_212_3_0
9162	14464	0_0_1176_0_0_0_0_0_0_0	4386	0_0_1176	1	2	0_0_1176_0	0_0_1176_0_0
29204	21339	0_0_1436_0_0_0_0_0_0_0	4386	0_0_1436	1	2	0_0_1436_0	0_0_1436_0_0
10785	11361	0_0_878_0_0_0_0_0_0_0	4566	0_0_878	1	2	0_0_878_0	0_0_878_0_0
25874	18856	0_0_283_0_17_0_0_0_0_0	4566	0_0_283	1	2	0_0_283_0	0_0_283_0_17
11753	10073	0_0_698_0_0_0_0_0_0_0	4784	0_0_698	1	2	0_0_698_0	0_0_698_0_0
45897	33869	0_0_1330_0_0_0_0_0_0_0	4784	0_0_1330	1	2	0_0_1330_0	0_0_1330_0_0
37910	28018	0_0_109_74_0_0_0_0_0_0	5133	0_0_109	1	2	0_0_109_74	0_0_109_74_0
