# Supplementary material for: Life Identification Numbers: A strain nomenclature approach to aid epidemiological surveillance of bacterial pathogens
Source: PLoS Biol. 2026 Jun 4;24(6):e3003781. doi: 10.1371/journal.pbio.3003781 (PMC13235900; doi:10.1371/journal.pbio.3003781)
Supplement: S3 Table — (XLSX) [file pbio.3003781.s004.xlsx]

## Sheet: Sheet1
Table S3. LIN codes of isolates from the CG147 (ST147) Tuscany outbreak studied by Martin et al. PNAS 2021
id	isolate	Clade	scgST (scgMLST629_S)	LINcode (scgMLST629_S)
18458	MRSN516459	ME	668;9219	0_0_197_0_4_1_0_0_0_0
18469	MRSN516529	ME	668;9219	0_0_197_0_4_1_0_0_0_0
18479	MRSN516608	ME	668;9219	0_0_197_0_4_1_0_0_0_0
18500	MRSN516653	ME	668;9219	0_0_197_0_4_1_0_0_0_0
18511	MRSN516662	ME	668;9219	0_0_197_0_4_1_0_0_0_0
18522	MRSN516741	ME	668;9219	0_0_197_0_4_1_0_0_0_0
18547	MRSN501925	ME	9261	0_0_197_0_4_1_0_0_10_0
18440	MRSN515566	ME	9225	0_0_197_0_4_1_0_0_3_0
18532	MRSN519386	ME	9257	0_0_197_0_4_1_0_0_4_0
18558	MRSN515548	ME	9263	0_0_197_0_4_1_0_0_5_0
18493	MRSN516404	ME	9241	0_0_197_0_4_1_0_0_6_0
18498	MRSN381127	ME	9243	0_0_197_0_4_1_0_0_7_0
18497	MRSN386469	ME	9242	0_0_197_0_4_1_0_0_8_0
18499	MRSN383578	ME	9242	0_0_197_0_4_1_0_0_8_0
18490	MRSN752455	A	9240;9247	0_0_197_0_4_1_0_10_0_0
18517	MRSN849766	A	9247	0_0_197_0_4_1_0_10_0_0
58257	Kp-17Pi	A	37382	0_0_197_0_4_1_0_10_0_0
18471	MRSN752657	A	9235	0_0_197_0_4_1_0_10_1_0
18527	MRSN849854	A	9255	0_0_197_0_4_1_0_10_2_0
18505	MRSN752905	A	9244	0_0_197_0_4_1_0_11_0_0
18506	MRSN752913	A	9244	0_0_197_0_4_1_0_11_0_0
18524	MRSN849820	A	9252	0_0_197_0_4_1_0_12_0_0
58261	Kp-11Pi	A	37385	0_0_197_0_4_1_0_66_0_0
18484	MRSN752795	A	9239;9258	0_0_197_0_4_1_0_7_0_0
18495	MRSN752027	A	7519;9248	0_0_197_0_4_1_0_7_0_0
18513	MRSN849636	A	6683;9245;9248;9258	0_0_197_0_4_1_0_7_0_0
18514	MRSN849732	A	6683;9245;9248;9258	0_0_197_0_4_1_0_7_0_0
18515	MRSN849740	A	6683;9245;9248;9258	0_0_197_0_4_1_0_7_0_0
18518	MRSN849774	A	6683;9245;9248;9258	0_0_197_0_4_1_0_7_0_0
18519	MRSN849782	A	9248	0_0_197_0_4_1_0_7_0_0
18533	MRSN849934	A	9258	0_0_197_0_4_1_0_7_0_0
18534	MRSN669578	A	6683;9245;9248;9258	0_0_197_0_4_1_0_7_0_0
58251	MRSN752729	A	9239;9258;37379	0_0_197_0_4_1_0_7_0_0
58259	Kp-14Pi	A	6683;9245;9248;9258;37383	0_0_197_0_4_1_0_7_0_0
58280	MRSN752997	A	6683;9245;9248;9258;37383	0_0_197_0_4_1_0_7_0_0
18535	MRSN751969	A	9259	0_0_197_0_4_1_0_7_10_0
18537	MRSN751985	A	9260	0_0_197_0_4_1_0_7_11_0
18468	MRSN752631	A	9234	0_0_197_0_4_1_0_7_12_0
18487	MRSN752825	A	9234	0_0_197_0_4_1_0_7_12_0
18489	MRSN752841	A	9234	0_0_197_0_4_1_0_7_12_0
18504	MRSN752883	A	9234	0_0_197_0_4_1_0_7_12_0
18510	MRSN752971	A	9234	0_0_197_0_4_1_0_7_12_0
18481	MRSN752761	A	9237	0_0_197_0_4_1_0_7_13_0
18466	MRSN752615	A	9232	0_0_197_0_4_1_0_7_14_0
58253	Kp-P2	A	23466;37381;37384	0_0_197_0_4_1_0_7_35_0
58254	Kp-P1	A	23466;37381;37384	0_0_197_0_4_1_0_7_35_0
58255	Kp-9Pi	A	23466;37381;37384	0_0_197_0_4_1_0_7_35_0
58256	Kp-8Pi	A	23466;37381;37384	0_0_197_0_4_1_0_7_35_0
58258	Kp-16Pi	A	23466;37381;37384	0_0_197_0_4_1_0_7_35_0
58260	Kp-12Pi	A	37384	0_0_197_0_4_1_0_7_35_0
58252	MRSN849900	A	37380	0_0_197_0_4_1_0_7_38_0
18461	MRSN752569	A	9229	0_0_197_0_4_1_0_7_8_0
18526	MRSN849846	A	9254	0_0_197_0_4_1_0_7_9_0
18439	MRSN752309	B	7314;9236;9250;9251;9253;9256;9262	0_0_197_0_4_1_0_8_0_0
18442	MRSN752325	B	7314;9236;9250;9251;9253;9256;9262	0_0_197_0_4_1_0_8_0_0
18443	MRSN752333	B	7314;9236;9250;9251;9253;9256;9262	0_0_197_0_4_1_0_8_0_0
18444	MRSN752359	B	7314;9236;9250;9251;9253;9256;9262	0_0_197_0_4_1_0_8_0_0
18446	MRSN752375	B	7314;9236;9250;9251;9253;9256;9262	0_0_197_0_4_1_0_8_0_0
18447	MRSN752383	B	7314;9236;9250;9251;9253;9256;9262	0_0_197_0_4_1_0_8_0_0
18449	MRSN752413	B	7314;9236;9250;9251;9253;9256;9262	0_0_197_0_4_1_0_8_0_0
18450	MRSN752421	B	7314;9236;9250;9251;9253;9256;9262	0_0_197_0_4_1_0_8_0_0
18451	MRSN752463	B	7314;9236;9250;9251;9253;9256;9262	0_0_197_0_4_1_0_8_0_0
18452	MRSN752471	B	7314;9236;9250;9251;9253;9256;9262	0_0_197_0_4_1_0_8_0_0
18453	MRSN752489	B	7314;9236;9250;9251;9253;9256;9262	0_0_197_0_4_1_0_8_0_0
18454	MRSN752497	B	7314;9236;9250;9251;9253;9256;9262	0_0_197_0_4_1_0_8_0_0
18455	MRSN752501	B	7314;9236;9250;9251;9253;9256;9262	0_0_197_0_4_1_0_8_0_0
18456	MRSN752519	B	7314;9236;9250;9251;9253;9256;9262	0_0_197_0_4_1_0_8_0_0
18459	MRSN752543	B	7314;9236;9250;9251;9253;9256;9262	0_0_197_0_4_1_0_8_0_0
18460	MRSN752551	B	7314;9236;9250;9251;9253;9256;9262	0_0_197_0_4_1_0_8_0_0
18462	MRSN752577	B	7314;9236;9250;9251;9253;9256;9262	0_0_197_0_4_1_0_8_0_0
18470	MRSN752649	B	7314;9236;9250;9251;9253;9256;9262	0_0_197_0_4_1_0_8_0_0
18472	MRSN752665	B	7314;9236;9250;9251;9253;9256;9262	0_0_197_0_4_1_0_8_0_0
18473	MRSN752681	B	7314;9236;9250;9251;9253;9256;9262	0_0_197_0_4_1_0_8_0_0
18474	MRSN752699	B	7314;9236;9250;9251;9253;9256;9262	0_0_197_0_4_1_0_8_0_0
18475	MRSN752703	B	7314;9236;9250;9251;9253;9256;9262	0_0_197_0_4_1_0_8_0_0
18476	MRSN752711	B	7314;9236;9250;9251;9253;9256;9262	0_0_197_0_4_1_0_8_0_0
18477	MRSN752737	B	7314;9236;9250;9251;9253;9256;9262	0_0_197_0_4_1_0_8_0_0
18478	MRSN752745	B	7314;9236;9250;9251;9253;9256;9262	0_0_197_0_4_1_0_8_0_0
18480	MRSN752753	B	9236	0_0_197_0_4_1_0_8_0_0
18482	MRSN752779	B	7314;9236;9250;9251;9253;9256;9262	0_0_197_0_4_1_0_8_0_0
18485	MRSN752809	B	7314;9236;9250;9251;9253;9256;9262	0_0_197_0_4_1_0_8_0_0
18486	MRSN752817	B	7314;9236;9250;9251;9253;9256;9262	0_0_197_0_4_1_0_8_0_0
18491	MRSN752447	B	7314;9236;9250;9251;9253;9256;9262	0_0_197_0_4_1_0_8_0_0
18492	MRSN752439	B	7314;9236;9250;9251;9253;9256;9262	0_0_197_0_4_1_0_8_0_0
18494	MRSN752035	B	7314;9236;9250;9251;9253;9256;9262	0_0_197_0_4_1_0_8_0_0
18496	MRSN752019	B	7314;9236;9250;9251;9253;9256;9262	0_0_197_0_4_1_0_8_0_0
18501	MRSN752859	B	7314;9236;9250;9251;9253;9256;9262	0_0_197_0_4_1_0_8_0_0
18502	MRSN752867	B	7314;9236;9250;9251;9253;9256;9262	0_0_197_0_4_1_0_8_0_0
18503	MRSN752875	B	7314;9236;9250;9251;9253;9256;9262	0_0_197_0_4_1_0_8_0_0
18507	MRSN752921	B	7314;9236;9250;9251;9253;9256;9262	0_0_197_0_4_1_0_8_0_0
18508	MRSN752939	B	7314;9236;9250;9251;9253;9256;9262	0_0_197_0_4_1_0_8_0_0
18509	MRSN752947	B	7314;9236;9250;9251;9253;9256;9262	0_0_197_0_4_1_0_8_0_0
18512	MRSN752989	B	7314;9236;9250;9251;9253;9256;9262	0_0_197_0_4_1_0_8_0_0
18520	MRSN849790	B	9249;9250;9256	0_0_197_0_4_1_0_8_0_0
18521	MRSN849804	B	9250	0_0_197_0_4_1_0_8_0_0
18523	MRSN849812	B	9251	0_0_197_0_4_1_0_8_0_0
18525	MRSN849838	B	9253	0_0_197_0_4_1_0_8_0_0
18528	MRSN849862	B	7314;9236;9250;9251;9253;9256;9262	0_0_197_0_4_1_0_8_0_0
18529	MRSN849870	B	7314;9236;9250;9251;9253;9256;9262	0_0_197_0_4_1_0_8_0_0
18530	MRSN849888	B	7314;9236;9250;9251;9253;9256;9262	0_0_197_0_4_1_0_8_0_0
18531	MRSN849896	B	9256	0_0_197_0_4_1_0_8_0_0
18536	MRSN751977	B	7314;9236;9250;9251;9253;9256;9262	0_0_197_0_4_1_0_8_0_0
18538	MRSN751993	B	7314;9236;9250;9251;9253;9256;9262	0_0_197_0_4_1_0_8_0_0
18539	MRSN752001	B	7314;9236;9250;9251;9253;9256;9262	0_0_197_0_4_1_0_8_0_0
18540	MRSN752043	B	7314;9236;9250;9251;9253;9256;9262	0_0_197_0_4_1_0_8_0_0
18541	MRSN752051	B	7314;9236;9250;9251;9253;9256;9262	0_0_197_0_4_1_0_8_0_0
18542	MRSN752069	B	7314;9236;9250;9251;9253;9256;9262	0_0_197_0_4_1_0_8_0_0
18543	MRSN752077	B	7314;9236;9250;9251;9253;9256;9262	0_0_197_0_4_1_0_8_0_0
18544	MRSN752085	B	7314;9236;9250;9251;9253;9256;9262	0_0_197_0_4_1_0_8_0_0
18545	MRSN752093	B	7314;9236;9250;9251;9253;9256;9262	0_0_197_0_4_1_0_8_0_0
18546	MRSN752107	B	7314;9236;9250;9251;9253;9256;9262	0_0_197_0_4_1_0_8_0_0
18548	MRSN752115	B	7314;9236;9250;9251;9253;9256;9262	0_0_197_0_4_1_0_8_0_0
18549	MRSN752123	B	7314;9236;9250;9251;9253;9256;9262	0_0_197_0_4_1_0_8_0_0
18550	MRSN752131	B	7314;9236;9250;9251;9253;9256;9262	0_0_197_0_4_1_0_8_0_0
18551	MRSN752149	B	9262	0_0_197_0_4_1_0_8_0_0
18552	MRSN752157	B	7314;9236;9250;9251;9253;9256;9262	0_0_197_0_4_1_0_8_0_0
18553	MRSN752165	B	7314;9236;9250;9251;9253;9256;9262	0_0_197_0_4_1_0_8_0_0
18554	MRSN752173	B	7314;9236;9250;9251;9253;9256;9262	0_0_197_0_4_1_0_8_0_0
18555	MRSN752181	B	7314;9236;9250;9251;9253;9256;9262	0_0_197_0_4_1_0_8_0_0
18556	MRSN752199	B	7314;9236;9250;9251;9253;9256;9262	0_0_197_0_4_1_0_8_0_0
18557	MRSN752203	B	7314;9236;9250;9251;9253;9256;9262	0_0_197_0_4_1_0_8_0_0
18559	MRSN752211	B	7314;9236;9250;9251;9253;9256;9262	0_0_197_0_4_1_0_8_0_0
18560	MRSN752229	B	7314;9236;9250;9251;9253;9256;9262	0_0_197_0_4_1_0_8_0_0
18561	MRSN752237	B	7314;9236;9250;9251;9253;9256;9262	0_0_197_0_4_1_0_8_0_0
18562	MRSN752245	B	7314;9236;9250;9251;9253;9256;9262	0_0_197_0_4_1_0_8_0_0
18563	MRSN752253	B	7314;9236;9250;9251;9253;9256;9262	0_0_197_0_4_1_0_8_0_0
18564	MRSN752261	B	7314;9236;9250;9251;9253;9256;9262	0_0_197_0_4_1_0_8_0_0
18565	MRSN752279	B	7314;9236;9250;9251;9253;9256;9262	0_0_197_0_4_1_0_8_0_0
18567	MRSN752295	B	7314;9236;9250;9251;9253;9256;9262	0_0_197_0_4_1_0_8_0_0
58281	MRSN752391	B	7314;9236;9250;9251;9253;9256;9262	0_0_197_0_4_1_0_8_0_0
18448	MRSN752405	B	9228	0_0_197_0_4_1_0_8_1_0
18463	MRSN752585	B	9230;9246	0_0_197_0_4_1_0_8_2_0
18464	MRSN752593	B	9230;9246	0_0_197_0_4_1_0_8_2_0
18488	MRSN752833	B	9230;9246	0_0_197_0_4_1_0_8_2_0
18516	MRSN849758	B	9246	0_0_197_0_4_1_0_8_2_0
18445	MRSN752367	B	9227	0_0_197_0_4_1_0_8_3_0
18465	MRSN752607	B	9231	0_0_197_0_4_1_0_8_4_0
18467	MRSN752623	B	9233	0_0_197_0_4_1_0_8_5_0
18483	MRSN752787	B	9238	0_0_197_0_4_1_0_8_6_0
18566	MRSN752287	B	9264	0_0_197_0_4_1_0_8_7_0
18441	MRSN752317	A	9226	0_0_197_0_4_1_0_9_0_0
18457	MRSN752527	A	9226	0_0_197_0_4_1_0_9_0_0
